# Supplementary material for: Learning the Treatment Impact on Time-to-Event Outcomes: The Transcarotid Artery Revascularization Simulated Cohort
Source: Int J Environ Res Public Health. 2022 Sep 30;19(19):12476. doi: 10.3390/ijerph191912476 (PMC9566122; doi:10.3390/ijerph191912476)
Supplement: Supplementary file 1 [file ijerph-19-12476-s001.zip]

Archive with 1 entries (1 files):
- ijerph-1910786-supplementary.csv
