# Supplementary material for: Learning the Treatment Impact on Time-to-Event Outcomes: The Transcarotid Artery Revascularization Simulated Cohort
Source: Int J Environ Res Public Health. 2022 Sep 30;19(19):12476. doi: 10.3390/ijerph191912476 (PMC9566122; doi:10.3390/ijerph191912476)
Supplement: Supplementary file 1 [file ijerph-19-12476-s001.zip › ijerph-1910786-supplementary.csv]

ID	GR	time	status	M	U	weight	IV	Res	conterfactualTime	conterfactualStatus	contconterfactuaGR
1	2	12.02464066	0	-0.355873668	240.4928131	0.769632156	-0.077231621	-0.265478707	0.020715875	1	4
2	4	12.02464066	0	-0.020036468	240.458615	1.294578764	0.988933169	0.450357559	12.01617789	0	2
3	4	12.02464066	0	-0.140000386	240.5133316	1.340495211	0.851754627	0.493826745	0.162019678	1	2
4	2	0.032854209	0	-0.020036468	0.657084189	0.815517901	-0.573233489	-0.177562473	10.14691665	0	4
5	2	12.02464066	0	-0.883228088	240.4928131	0.710680801	-0.01839222	-0.232035799	7.913827874	0	4
6	2	0.328542094	1	0.470367288	6.570841889	0.896925421	-0.269346632	-0.294074999	11.72737563	0	4
7	2	0.032854209	0	-1.023345725	0.657084189	0.697316231	-0.637220587	-0.072032635	0.765859888	0	4
8	4	12.02464066	0	0.511922996	240.3070346	1.119375933	-0.55073887	0.769207906	0.892911079	1	2
9	2	4.599589322	1	1.318012544	91.99178645	1.090274441	-0.437131717	-0.330392447	12.02347583	0	4
10	4	12.02464066	0	-0.364006908	240.5863773	1.433458847	2.772053516	0.056604802	12.00705509	0	2
11	4	12.02464066	0	-0.020036468	240.4694427	1.294578764	0.707340942	0.517427757	12.00182518	0	2
12	2	12.02464066	0	0.476978703	240.4928131	0.898155726	1.081071997	-0.616315371	1.615507771	0	4
13	4	0.065708419	0	1.190208109	1.366593205	0.950853745	1.262282991	0.276338878	11.99674534	0	2
14	4	12.02464066	0	-0.320474134	240.3004546	1.414620755	-0.602727579	0.856499312	11.99518332	0	2
15	2	0.003285421	1	0.344271151	0.065708419	0.874175362	0.408608013	-0.444204013	12.01060701	0	4
16	4	12.02464066	0	0.021147398	240.5004355	1.279401255	-0.011753461	0.684996899	12.00292436	0	2
17	2	12.02464066	0	0.145148734	240.4928131	0.840877972	0.166346841	-0.368582447	12.02315774	0	4
18	2	12.02464066	0	-0.238581033	240.4928131	0.784844411	-0.546383107	-0.164290606	12.00053642	0	4
19	2	12.02464066	0	-0.020036468	240.4928131	0.815517901	-1.447868874	0.030759927	8.462664642	0	4
20	2	12.02464066	0	-0.166077522	240.4928131	0.794674477	-0.725146257	-0.128237139	6.289861876	0	4
21	2	0.164271047	0	0.808026422	3.285420945	0.964897008	-0.660299552	-0.231343492	1.172473005	0	4
22	4	12.02464066	0	-0.444635036	240.2941574	1.469380519	0.898187327	0.510181829	11.9934389	0	2
23	2	0.131416838	0	0.549894135	2.628336756	0.911980215	1.728735593	-0.777138944	11.99826779	0	4
24	2	0.295687885	0	-0.621211833	5.9137577	0.738153087	0.108937112	-0.285942578	0.121433918	0	4
25	2	12.02464066	0	-0.11168246	240.4928131	0.802271743	0.253991623	-0.366345242	0.030898073	0	4
26	4	12.02464066	0	-0.446972682	240.6068103	1.470442369	1.003471403	0.485315426	12.00134153	0	2
27	2	12.02464066	0	0.843759868	240.4928131	0.972739643	0.547131252	-0.522147472	12.00417727	0	4
28	2	12.02464066	0	-1.049451602	240.4928131	0.694921731	-0.262628674	-0.158904377	11.99931003	0	4
29	2	11.86036961	0	-1.33333182	237.2073922	0.67068948	-0.403973869	-0.099691702	0.02820436	0	4
30	2	10.41478439	0	-0.020036468	208.2956879	0.815517901	-0.01942622	-0.309469392	11.99816448	0	4
31	4	12.02464066	0	-0.005029548	240.5165027	1.289014315	0.765135963	0.502311529	12.02464066	0	2
32	4	0.164271047	0	0.080783125	2.828503283	1.257936261	2.015152997	0.196857572	0.085009252	1	2
33	2	12.02464066	0	-0.409452414	240.4928131	0.762956574	-0.150029953	-0.243317826	12.00517882	0	4
34	4	1.084188912	0	0.401876423	21.71268854	1.152128245	1.27945538	0.343191843	12.02329474	0	2
35	2	12.02464066	0	0.83257488	240.4928131	0.970270675	0.521805522	-0.515108786	0.038896533	0	4
36	2	12.02464066	0	-0.897197843	240.4928131	0.709308634	-0.083916074	-0.215172038	6.716001169	0	4
37	2	1.00E-05	0	0.583620919	0	0.918536184	-0.031468894	-0.360925053	11.99479456	0	4
38	2	12.02464066	0	0.107991954	240.4928131	0.835001197	1.707131099	-0.73222572	12.01375514	0	4
39	2	12.02464066	0	0.098677523	240.4928131	0.833543979	0.481953644	-0.439572293	11.99366164	0	4
40	4	12.02464066	0	-0.020036468	240.2405606	1.294578764	0.105252206	0.660834452	11.99900477	0	2
41	4	12.02464066	0	0.028828741	240.5192367	1.276602706	0.289218892	0.612619449	11.99498854	0	2
42	2	12.02464066	0	0.34571439	240.4928131	0.874428219	1.536767009	-0.713041051	11.99766784	0	4
43	4	12.02464066	0	1.097494484	240.9547748	0.970853544	0.79402858	0.396212082	1.139992031	0	2
44	4	11.20328542	0	-0.151659381	223.9037629	1.345096848	1.742644238	0.282682092	0.017292738	0	2
45	2	12.02464066	0	0.251444829	240.4928131	0.858266042	-0.192797326	-0.292606514	0.031843986	0	4
46	4	12.02464066	0	-0.955428393	240.1490331	1.731374569	-0.492885089	0.887477269	12.01412091	0	2
47	2	12.02464066	0	0.85136632	240.4928131	0.974426093	-0.38902824	-0.299855654	11.9984543	0	4
48	4	12.02464066	0	-0.020036468	240.149856	1.294578764	1.507979942	0.326729964	10.1657783	0	2
49	4	11.137577	0	0.405437578	222.7401575	1.151041717	0.346852624	0.565000553	5.186992633	0	2
50	4	12.02464066	0	-0.511731295	240.9812637	1.500325383	0.31810202	0.654385794	0.075146041	0	2
51	4	12.02464066	0	-0.03089132	240.6090493	1.298628111	1.762146106	0.267169004	12.01633976	0	2
52	4	12.02464066	0	-0.020036468	240.9448486	1.294578764	-0.012322927	0.688838731	0.684966335	0	2
53	4	12.02464066	0	-0.020036468	240.4463083	1.294578764	0.479597377	0.571672173	11.9984819	0	2
54	2	12.02464066	0	-0.089583119	240.4928131	0.805414055	-2.062829905	0.183491176	0.472577621	0	4
55	4	0.032854209	0	0.10497341	1.247784815	1.249398861	-0.700257509	0.84144254	11.99534661	0	2
56	2	12.02464066	0	1.41689626	240.4928131	1.118247081	-0.602099686	-0.299998737	11.9932492	0	4
57	2	12.02464066	0	-0.020036468	240.4928131	0.815517901	0.228565863	-0.368536641	12.01286659	0	4
58	2	12.02464066	0	0.602103518	240.4928131	0.922173099	0.132469415	-0.401635482	0.026359659	0	4
59	4	12.02464066	0	-0.020036468	240.1336755	1.294578764	0.634835767	0.534697184	12.01023293	0	2
60	4	12.02464066	0	-0.9890297	240.7109146	1.750906863	1.42150079	0.434528855	12.00454491	0	2
61	4	1.80698152	1	0.040726288	36.20774929	1.272287895	0.629849021	0.530416808	12.00175363	0	2
62	4	9.100616016	0	-0.547956024	182.0302198	1.517441048	0.009737398	0.73109261	12.01991225	0	2
63	2	12.02464066	0	-0.055985838	240.4928131	0.810254025	0.018588561	-0.315288692	3.237792721	0	4
64	4	12.02464066	0	-0.350697378	239.8215038	1.427658538	1.001818203	0.477045233	12.0009172	0	2
65	2	12.02464066	0	-0.159453439	240.4928131	0.795589332	0.431436456	-0.404310426	0.098867672	0	4
66	2	0.328542094	0	0.729289898	6.570841889	0.948072683	-0.32647767	-0.303768238	10.09418133	0	4
67	4	12.02464066	0	0.537265826	240.3269346	1.112069563	1.948990616	0.171536716	12.00153822	0	2
68	4	12.02464066	0	0.383622756	240.4403733	1.157726092	2.398469907	0.078305406	4.528117525	1	2
69	2	12.02464066	0	1.443723948	240.4928131	1.126062366	-0.932999662	-0.223598584	11.0748545	0	4
70	4	12.02464066	0	0.076912488	240.5168605	1.259311315	1.040897042	0.429256122	11.99182696	0	2
71	4	12.02464066	0	0.329887085	240.3760983	1.174485832	0.327966378	0.576297816	0.008541829	0	2
72	2	12.02464066	0	0.015480082	240.4928131	0.820806192	-0.722619752	-0.145177541	0.172378409	0	4
73	4	11.53182752	0	0.339517937	230.9387793	1.171450928	1.167107729	0.375562761	0.150558352	0	2
74	2	12.02464066	0	0.277656812	240.4928131	0.862688585	-1.485273098	0.012879087	0.020247683	0	4
75	4	2.661190965	1	0.5606225	53.75996427	1.105412191	-0.681723951	0.796023654	0.008527968	0	2
76	2	12.02464066	0	-0.170743635	240.4928131	0.79403174	0.968252171	-0.531154242	12.02464066	0	4
77	2	12.02464066	0	-0.561653712	240.4928131	0.744882285	-0.304196944	-0.192901207	0.00959047	0	4
78	4	11.00616016	0	0.763900779	220.052863	1.050446863	0.503782986	0.49536394	12.01493708	0	2
79	2	9.987679671	0	-0.320533139	199.7535934	0.774127978	1.027510334	-0.531788694	11.99627918	0	4
80	2	12.02464066	0	0.125692414	240.4928131	0.837787972	0.976058432	-0.559690265	12.00838319	0	4
81	4	12.02464066	0	-0.020036468	240.2596394	1.294578764	1.226854549	0.39368897	0.002587021	1	2
82	4	9.133470226	0	-0.021944758	182.6824034	1.29528915	-0.291981106	0.755620004	12.02276581	0	2
83	4	12.02464066	0	0.356261191	240.842604	1.166207227	-0.517901802	0.775394941	11.99278879	0	2
84	2	12.02464066	0	-0.258078112	240.4928131	0.78225746	0.303225833	-0.364897586	9.545542082	0	4
85	2	0.003285421	1	0.027472086	0.065708419	0.822611723	-0.302216452	-0.246389215	12.01398134	0	4
86	4	12.02464066	0	0.168474084	240.5338684	1.227442733	0.492025106	0.551747772	8.998920699	0	2
87	2	12.02464066	0	0.115480829	240.4928131	0.836177432	-0.108496515	-0.300449851	0.03093948	1	4
88	2	12.02464066	0	0.853960956	240.4928131	0.975002733	-0.180010496	-0.349873412	12.00140812	0	4
89	2	12.02464066	0	0.064151986	240.4928131	0.828197681	-0.030502424	-0.314407481	12.01657755	0	4
90	4	12.02464066	0	1.090133865	240.5197934	0.97247888	-0.30304012	0.658176484	12.02453172	0	2
91	4	12.02464066	0	0.03136385	240.6376649	1.275681296	1.12876086	0.412427531	0.086941538	0	2
92	2	12.02464066	0	-0.650342794	240.4928131	0.734929467	0.42379693	-0.35831498	9.729440093	0	4
93	2	5.223819302	1	0.405913806	104.476386	0.885128966	-0.37345423	-0.263478181	3.098798832	0	4
94	2	10.48049281	0	-0.012822556	209.6098563	0.816584918	-0.119299463	-0.286330574	12.01536567	0	4
95	2	0.262833676	1	1.849546078	5.256673511	1.257089877	-0.809489502	-0.289537005	0.032262886	0	4
96	4	12.02464066	0	0.373457947	239.8569356	1.160864145	0.991679512	0.414292293	11.99589755	0	2
97	4	12.02464066	0	-0.755120251	240.709262	1.621105287	1.453050907	0.405964333	11.44094557	0	2
98	4	12.02464066	0	-0.020036468	240.385298	1.294578764	1.17208083	0.406735084	9.33458054	0	2
99	4	11.89322382	0	0.642454105	238.170934	1.082654071	0.673192536	0.465942799	11.52657885	0	2
100	4	12.02464066	0	0.765559353	240.7980622	1.050019576	-0.199419573	0.66270487	12.00614917	0	2
101	4	1.117043121	0	0.595841053	22.42742249	1.09551055	0.311785443	0.556218237	7.463794974	0	2
102	4	1.18275154	0	0.301589363	23.30062124	1.183482739	1.449433941	0.311730989	9.166280408	0	2
103	4	12.02464066	0	-0.020036468	240.6147914	1.294578764	0.304261085	0.61343412	12.00313057	0	2
104	2	12.02464066	0	0.359605346	240.4928131	0.876870689	-1.041299921	-0.100241998	11.99629406	0	4
105	2	12.02464066	0	-0.285095801	240.4928131	0.778711481	0.539179364	-0.418666108	10.43792657	0	4
106	4	12.02464066	0	-0.006411848	240.5968927	1.289525227	-1.25909176	0.984570518	12.01645214	0	2
107	4	12.02464066	0	0.318867448	240.6946816	1.177975215	1.027279814	0.410725621	12.01890376	0	2
108	2	12.02464066	0	-0.245082019	240.4928131	0.783979207	-0.927188116	-0.073004677	12.00900706	0	4
109	2	0.032854209	0	-1.084846721	0.657084189	0.691721614	-1.213487968	0.070758443	12.02330471	0	4
110	4	12.02464066	0	-0.020036468	240.5207459	1.294578764	0.790193485	0.497693773	11.99432678	0	2
111	4	12.02464066	0	-0.020036468	240.4479388	1.294578764	0.991449866	0.449758127	7.644786241	0	2
112	4	4.271047228	0	-0.057926456	85.35474823	1.308803399	-1.27419701	0.992804191	12.02281101	0	2
113	4	12.02464066	0	0.44556505	240.6525919	1.138923074	0.67017475	0.484379915	11.99465032	0	2
114	2	12.02464066	0	0.717380171	240.4928131	0.945581431	0.712019348	-0.550047755	9.689924029	0	4
115	4	10.57905544	0	-0.030515833	211.6671624	1.298487693	0.780540054	0.5009361	0.01665726	0	2
116	2	9.034907598	0	0.424079849	180.698152	0.888417796	0.197551614	-0.40111628	1.170525207	0	4
117	4	12.02464066	0	1.036952925	240.2281019	0.984390063	0.239088015	0.533837155	6.763006217	0	2
118	2	4.665297741	0	0.746977463	93.30595483	0.951798276	-1.155267718	-0.107957102	4.937817658	0	4
119	4	5.519507187	0	0.802576959	110.4688044	1.040568868	0.561732107	0.478080977	6.66865102	0	2
120	2	3.975359343	0	-1.162042135	79.50718686	0.684923655	0.380574472	-0.301971598	11.99607808	0	4
121	2	0.032854209	0	-0.273831521	0.657084189	0.780184426	-1.202770741	-0.004778648	0.503491552	0	4
122	2	4.271047228	0	0.55212061	85.42094456	0.912409822	-0.18991085	-0.320352273	12.02464066	0	4
123	4	4.13963039	0	0.871371795	82.94443402	1.023434789	1.445120119	0.261482912	12.00970333	0	2
124	4	8.772073922	0	-0.553160395	175.3335692	1.519923989	1.295270951	0.425370015	12.00511416	0	2
125	4	4.369609856	0	-0.020036468	87.79396516	1.294578764	1.431050858	0.345053086	0.008901768	0	2
126	2	0.032854209	0	-0.024896814	0.657084189	0.814801033	1.042472893	-0.56195725	0.059842052	1	4
127	2	0.065708419	0	0.345045968	1.314168378	0.874311089	-0.869941074	-0.13974637	12.01570158	0	4
128	2	0.032854209	0	0.589050541	0.657084189	0.919601334	-1.207088477	-0.081402257	12.00061689	0	4
129	2	0.032854209	0	-0.204286491	0.657084189	0.789452482	0.255557577	-0.358384653	8.819627921	0	4
130	2	4.501026694	0	-0.351424059	90.02053388	0.770194122	0.904796795	-0.499780619	12.01142878	0	4
131	4	7.162217659	0	-0.060147689	143.3529797	1.309645154	1.115696986	0.423774367	11.2240661	0	2
132	2	4.205338809	0	-0.742768229	84.10677618	0.724988124	0.309588803	-0.322795161	12.00144669	0	4
133	2	0.624229979	1	1.979814133	12.48459959	1.304712743	0.901395269	-0.708761963	12.00930736	0	4
134	2	4.205338809	0	-0.04066431	84.10677618	0.81248664	0.004007646	-0.313194587	9.054362322	0	4
135	4	0.624229979	0	0.397032656	12.13407165	1.153609019	0.131916866	0.616950751	0.292920941	1	2
136	2	12.02464066	0	-0.551852999	240.4928131	0.746007725	1.468419606	-0.615988531	12.01529528	0	4
137	2	12.02464066	0	0.086662055	240.4928131	0.831673558	0.267555131	-0.387425138	0.015796619	0	4
138	2	10.64476386	0	0.022505134	212.8952772	0.821862662	0.348335766	-0.400892056	10.45074781	0	4
139	2	9.691991786	0	-0.113691178	193.8398357	0.801987732	-1.706996415	0.100907565	0.032308868	0	4
140	4	9.724845996	0	-0.020036468	194.3783284	1.294578764	0.213100465	0.635146939	11.99777177	0	2
141	2	12.02464066	0	-0.020036468	240.4928131	0.815517901	-0.583935362	-0.175013479	9.192703346	0	4
142	4	11.69609856	0	-0.190272929	234.4774597	1.360517781	1.387674965	0.37070427	11.99997701	0	2
143	4	12.02464066	0	-0.125684744	240.4520394	1.334879304	0.920359462	0.476198023	12.00600545	0	2
144	2	12.02464066	0	-0.470098025	240.4928131	0.755599943	0.723535827	-0.445927877	12.00237072	0	4
145	2	0.032854209	0	0.379860192	0.657084189	0.880460741	0.265625086	-0.413350764	0.018461034	0	4
146	4	12.02464066	0	-0.326502209	240.7823605	1.417206445	2.571267276	0.101053366	4.488812528	0	2
147	4	0.114989733	1	1.126464883	2.413505057	0.964510607	1.700029321	0.177811931	0.78386854	0	2
148	4	0.032854209	0	0.47649965	0.791273113	1.129734993	1.625979565	0.253940569	12.00686813	0	2
149	2	12.02464066	0	-0.798579769	240.4928131	0.719190159	1.053752867	-0.495019079	12.01113895	0	4
150	2	12.02464066	0	-0.08645723	240.4928131	0.805861158	0.481481236	-0.422799227	9.937253242	0	4
151	2	12.02464066	0	-0.64927001	240.4928131	0.735047402	-1.196523921	0.027519729	12.01003213	0	4
152	2	0.098562628	0	-0.24095787	1.971252567	0.784527777	0.468688857	-0.405848575	11.99920652	0	4
153	2	12.02464066	0	-0.559238337	240.4928131	0.745159169	0.203747017	-0.314101676	0.037417892	0	4
154	2	12.02464066	0	0.248212577	240.4928131	0.857724441	0.705047953	-0.506166218	12.01593105	0	4
155	2	10.80903491	0	-0.178695881	216.1806982	0.792939586	-1.312342361	0.012757944	0.038303213	0	4
156	2	1.938398357	0	0.978535819	38.76796715	1.003529861	0.519853532	-0.527779095	0.040029254	0	4
157	2	8.90349076	1	1.042437123	178.0698152	1.018821919	-1.083735297	-0.151583683	11.99774218	0	4
158	2	12.02464066	0	0.206092129	240.4928131	0.850741148	-0.96024911	-0.105731963	12.00510602	0	4
159	2	12.02464066	0	0.088667944	240.4928131	0.831985079	-0.804540295	-0.132251825	12.0053845	0	4
160	2	12.02464066	0	-0.301336023	240.4928131	0.776601506	0.777985968	-0.474084059	12.01637317	0	4
161	4	12.02464066	0	0.335608406	240.5558032	1.17268126	-0.023925939	0.659597359	12.02064717	0	2
162	4	12.02464066	0	-0.26668592	240.477465	1.391869202	1.097878173	0.446605164	11.92247958	0	2
163	4	0.262833676	1	-0.020036468	5.302764197	1.294578764	2.006648907	0.207955995	0.697571944	0	2
164	2	12.02464066	0	-0.112633338	240.4928131	0.802137266	-0.847639004	-0.103871093	1.478329024	0	4
165	2	12.02464066	0	-0.103947508	240.4928131	0.803367879	-0.489619261	-0.189926599	6.109582766	0	4
166	4	12.02464066	0	0.444417653	240.6565586	1.139266438	-0.583116384	0.782994551	12.0230908	0	2
167	2	12.02464066	0	-0.192067984	240.4928131	0.791112222	0.96450066	-0.528341691	10.14102257	0	4
168	2	12.02464066	0	-0.226344372	240.4928131	0.786480131	-0.311937478	-0.221232528	6.680380844	0	4
169	4	12.02464066	0	0.686140554	240.4401522	1.070857009	1.762007268	0.202675328	0.067573053	0	2
170	2	3.219712526	1	0.517006974	64.39425051	0.905686438	-0.645666665	-0.208639517	0.034775698	0	4
171	2	0.229979466	1	0.360172816	4.599589322	0.876970807	0.295845958	-0.418777136	11.99564879	0	4
172	2	12.02464066	0	-0.131997481	240.4928131	0.799411703	0.341978577	-0.385473972	11.17164189	0	4
173	4	0.003285421	1	-0.236558307	0.089386786	1.379373984	0.273866229	0.640158744	1.513508093	1	2
174	2	12.02464066	0	-0.486379544	240.4928131	0.753660241	0.129501386	-0.302974372	12.00730517	0	4
175	4	12.02464066	0	-0.448634967	240.5070312	1.471198151	0.03968562	0.715021436	12.01653479	0	2
176	4	1.00E-05	0	0.81004083	0.530880962	1.038683093	0.615130638	0.464690724	0.000288442	1	2
177	2	1.084188912	0	-0.362944577	21.68377823	0.768741537	-0.360801758	-0.197301085	10.12100953	0	4
178	2	10.90759754	0	0.22018741	218.1519507	0.853062728	-0.157683001	-0.298157214	12.0139013	0	4
179	2	12.02464066	0	0.136332724	240.4928131	0.839474347	-0.805040239	-0.136422171	12.01455616	0	4
180	2	12.02464066	0	0.474647701	240.4928131	0.897721519	0.287853624	-0.427175268	0.058816734	0	4
181	4	12.02464066	0	-0.020036468	240.8151411	1.294578764	0.51042108	0.564330522	12.01965942	0	2
182	4	12.02464066	0	0.697568938	240.3394459	1.067810532	0.732478809	0.446862012	0.862647849	0	2
183	2	12.02464066	0	1.278362766	240.4928131	1.079417096	0.269646434	-0.495166134	9.30686726	0	4
184	4	12.02464066	0	-0.020036468	240.6289772	1.294578764	0.233137929	0.630374376	12.00601845	0	2
185	2	12.02464066	0	-0.047376885	240.4928131	0.811506527	1.088222293	-0.570830919	11.9983516	0	4
186	2	12.02464066	0	-0.05846407	240.4928131	0.809894407	0.653796256	-0.466360707	12.00708733	0	4
187	4	0.065708419	0	-0.020036468	1.338399949	1.294578764	1.676299812	0.286639201	12.01607995	0	2
188	4	0.032854209	0	0.223934503	0.733835331	1.208793771	-0.297691662	0.734853122	12.01139369	0	2
189	2	0.131416838	0	0.151580515	2.628336756	0.84190566	0.05482112	-0.342597834	0.067419619	0	4
190	2	12.02464066	0	-0.630319368	240.4928131	0.73714052	0.334726685	-0.338901988	12.0080398	0	4
191	4	11.43326489	0	0.008581116	228.7258794	1.284001307	2.567216786	0.071863482	12.01280957	0	2
192	2	10.41478439	0	0.008114693	208.2956879	0.819702267	0.498462102	-0.435354429	11.10771172	0	4
193	4	0.032854209	0	-0.020036468	0.409071401	1.294578764	1.008684679	0.445653105	12.01548454	0	2
194	2	12.02464066	0	-1.033378789	240.4928131	0.696392506	-0.004760116	-0.22177044	0.018666884	0	4
195	2	12.02464066	0	1.179106223	240.4928131	1.053105711	-0.412310877	-0.323803941	5.321901632	0	4
196	4	1.00E-05	0	-0.020036468	0.111797615	1.294578764	0.980407712	0.452388169	11.9998868	0	2
197	2	12.02464066	0	-0.398466283	240.4928131	0.764311755	-0.151668829	-0.243916133	11.65908408	0	4
198	2	12.02464066	0	0.573799885	240.4928131	0.916616424	-1.077399411	-0.110919428	10.46466396	0	4
199	2	12.02464066	0	0.894529518	240.4928131	0.984110587	-0.202894512	-0.348073676	0.034261859	0	4
200	2	12.02464066	0	0.032051394	240.4928131	0.82330387	0.617883849	-0.465952637	11.99247824	0	4
201	2	12.02464066	0	-0.363656012	240.4928131	0.768652091	-0.761529636	-0.101790897	6.282537394	0	4
202	2	12.02464066	0	-0.479837496	240.4928131	0.754437852	-0.295246718	-0.202395751	12.01686982	0	4
203	2	0.197125257	0	-0.485777483	3.942505133	0.753731705	0.01727251	-0.276297655	12.01815494	0	4
204	2	12.02464066	0	0.024127206	240.4928131	0.822107093	-0.206536763	-0.268877383	0.002103009	1	4
205	4	12.02464066	0	0.687364751	240.2280804	1.070529893	0.970968119	0.390976442	12.00206591	0	2
206	2	9.49486653	0	1.056638312	189.8973306	1.022282993	0.231832912	-0.466206327	12.02281902	0	4
207	2	0.887063655	0	-0.784328132	17.7412731	0.720656304	-0.490054401	-0.128594512	10.85559456	0	4
208	2	3.613963039	0	-0.362658862	72.27926078	0.768777467	1.07748001	-0.539899615	9.492650407	0	4
209	2	0.032854209	0	-1.220685312	0.657084189	0.679921289	-1.198409191	0.079391263	12.02384514	0	4
210	4	12.02464066	0	0.670083179	240.4064021	1.075165095	0.793222078	0.434867543	11.99335588	0	2
211	2	11.59753593	0	-0.391024586	231.9507187	0.765233688	0.003968593	-0.281655853	0.051692089	0	4
212	4	12.02464066	0	0.85721839	240.3182622	1.026914868	-0.019017504	0.611487815	7.219224796	0	2
213	2	12.02464066	0	-0.502738302	240.4928131	0.751726181	2.346597891	-0.829574689	3.048211257	0	4
214	4	0.032854209	0	-0.005320889	0.87823507	1.28912197	0.28310708	0.617148347	6.733643966	0	2
215	2	0.032854209	0	-0.880400311	0.657084189	0.710959651	-0.2910904	-0.167338479	12.02358178	0	4
216	2	0.032854209	0	0.060280292	0.657084189	0.827603522	0.810568571	-0.514387028	12.0016296	0	4
217	2	0.098562628	0	0.478246319	1.971252567	0.898392049	0.295212788	-0.429251933	0.016812909	0	4
218	4	5.519507187	0	0.547387059	110.6416475	1.109175753	-0.039839518	0.644329417	0.87900342	0	2
219	2	3.712525667	0	-0.081720753	74.25051335	0.806539876	-0.289295244	-0.239640391	3.480531793	0	4
220	2	0.032854209	0	-0.052632443	0.657084189	0.810741305	-1.147238639	-0.037911423	12.01272252	0	4
221	4	5.519507187	0	1.234993063	110.7847914	0.941499687	-0.539836023	0.701540914	0.014203781	0	2
222	2	6.045174538	0	-0.221994577	120.9034908	0.787063848	0.958710196	-0.524269369	12.01284006	0	4
223	2	0.032854209	0	0.793604051	0.657084189	0.961768645	0.076726338	-0.405591897	10.70960552	1	4
224	2	0.032854209	0	0.041447349	0.657084189	0.824728695	0.926974914	-0.540418119	9.200357546	0	4
225	2	3.515400411	0	1.877432261	70.30800821	1.267041339	-0.119494283	-0.45639096	0.061926141	0	4
226	4	0.197125257	0	0.034721095	4.105619409	1.274462755	-0.543699205	0.81047528	0.023812639	0	2
227	4	4.402464066	0	1.510560137	87.88368263	0.888067997	1.069788049	0.293358761	12.00145223	0	2
228	2	0.032854209	0	-0.636031232	0.657084189	0.736507681	-0.290450011	-0.189482138	12.00768899	0	4
229	4	6.965092402	0	0.425603497	138.951747	1.144923059	0.728710771	0.472234058	0.039776692	0	2
230	2	0.032854209	0	-0.101042998	0.657084189	0.80378051	-1.264188948	-0.005699428	11.99428187	0	4
231	2	1.00E-05	0	-0.736635587	0	0.725634505	0.812058628	-0.443026311	11.52890932	0	4
232	4	4.041067762	0	-0.020036468	80.66183837	1.294578764	0.205625753	0.63692728	0.515703917	1	2
233	2	0.164271047	0	0.160392091	3.285420945	0.843318635	0.810238627	-0.523317648	0.020559737	0	4
234	4	3.482546201	0	-0.020036468	70.06707693	1.294578764	0.391200838	0.592726637	12.02249904	0	2
235	2	12.02464066	0	0.589552438	240.4928131	0.91969993	-0.560142393	-0.235538331	12.00167271	0	4
236	2	12.02464066	0	0.543527341	240.4928131	0.910754189	-1.701174557	0.04037685	4.916255054	0	4
237	4	12.02464066	0	0.943405007	240.5943073	1.006076264	0.404995772	0.502739428	0.021945656	1	2
238	2	12.02464066	0	0.217934686	240.4928131	0.852690661	0.670455662	-0.495202205	0.071956104	0	4
239	2	12.02464066	0	-0.442318158	240.4928131	0.758943854	0.382465152	-0.367190935	9.874437668	0	4
240	4	12.02464066	0	0.88673624	240.4310077	1.019682967	-0.017397893	0.608445698	6.23280631	0	2
241	2	11.53182752	0	-0.239588644	230.6365503	0.784710138	0.058015004	-0.308156677	11.99787322	0	4
242	4	12.02464066	0	-0.020036468	239.8133502	1.294578764	2.065199763	0.194010236	12.00268804	0	2
243	4	0.032854209	0	-0.002357652	1.0800125	1.288027693	1.698257126	0.279818422	12.02350282	0	2
244	2	12.02464066	0	0.284198613	240.4928131	0.863800826	-0.26111511	-0.279282009	12.01547743	0	4
245	2	0.246406571	1	0.935123273	4.928131417	0.99339902	0.924361545	-0.620218862	6.083557731	0	4
246	4	12.02464066	0	-0.097552462	239.7835623	1.323952377	0.166665286	0.65318274	12.00745947	0	2
247	2	12.02464066	0	0.7824349	240.4928131	0.959360422	1.385829068	-0.716391467	12.00390626	0	4
248	2	12.02464066	0	-0.379861145	240.4928131	0.766622739	-0.559671427	-0.148411564	11.9984226	0	4
249	4	0.919917864	1	1.283268589	18.5105208	0.931633961	1.661073525	0.172979506	12.01645165	0	2
250	4	12.02464066	0	0.344349897	239.8301113	1.169933416	0.541886537	0.524044356	12.00640941	0	2
251	2	12.02464066	0	-0.549580572	240.4928131	0.746269412	0.471698399	-0.378791986	12.01692586	0	4
252	2	12.02464066	0	0.319059599	240.4928131	0.869785742	-0.445059945	-0.238606853	12.01114978	0	4
253	2	12.02464066	0	0.045903293	240.4928131	0.825406601	-0.159872101	-0.281951727	12.00212103	0	4
254	4	12.02464066	0	-0.020036468	240.2983028	1.294578764	1.623278313	0.299267968	12.02089817	0	2
255	2	12.02464066	0	-0.670528416	240.4928131	0.732721398	0.268596451	-0.319532487	12.02464066	0	4
256	2	12.02464066	0	-0.155516347	240.4928131	0.796134432	-0.648981218	-0.147328696	0.181865346	0	4
257	2	0.003285421	1	0.783314489	0.065708419	0.959549617	-0.880906108	-0.17657512	11.99752068	0	4
258	4	12.02464066	0	-0.163538	240.0034991	1.349811089	-0.217330251	0.750581697	11.99416925	0	2
259	2	12.02464066	0	0.689449839	240.4928131	0.939793259	1.5397277	-0.744679488	0.030422162	0	4
260	4	0.032854209	0	1.268482912	0.784313881	0.934631936	0.444027628	0.464188508	10.41085062	0	2
261	2	12.02464066	0	0.389703206	240.4928131	0.882217695	-0.288809052	-0.282180323	0.018964343	0	4
262	2	12.02464066	0	-0.071274214	240.4928131	0.808042158	0.302442166	-0.381521686	9.063084342	0	4
263	2	12.02464066	0	-0.3014901	240.4928131	0.776581564	-0.59651085	-0.146689802	0.151546194	0	4
264	4	12.02464066	0	0.191769062	240.4116339	1.21955057	1.411105041	0.330743132	11.99270439	0	2
265	2	12.02464066	0	0.388898257	240.4928131	0.88207371	-0.917691139	-0.132319495	4.139261931	0	4
266	4	12.02464066	0	-0.020036468	240.3693624	1.294578764	0.507753089	0.564965989	12.00506634	0	2
267	2	12.02464066	0	0.673130767	240.4928131	0.936446248	0.537476749	-0.504492782	12.02452719	0	4
268	2	12.02464066	0	0.035487025	240.4928131	0.82382413	0.660553363	-0.476424925	11.99923713	0	4
269	2	12.02464066	0	1.14066425	240.4928131	1.043239539	-0.545881857	-0.28853029	5.777652949	0	4
270	2	12.02464066	0	0.287006671	240.4928131	0.864279301	-1.707039833	0.064858522	12.00469061	0	4
271	2	12.02464066	0	1.032827644	240.4928131	1.016492951	-0.489648535	-0.292219681	12.01523067	0	4
272	2	12.02464066	0	-0.022979009	240.4928131	0.815083701	-1.127487358	-0.045284378	12.00941984	0	4
273	2	12.02464066	0	0.296575887	240.4928131	0.865914568	-0.069844448	-0.325953086	12.01625983	0	4
274	2	12.02464066	0	-0.151193095	240.4928131	0.796734156	0.786991694	-0.489740642	12.00183773	0	4
275	2	12.02464066	0	-0.020036468	240.4928131	0.815517901	-0.609031389	-0.169036058	11.99599618	0	4
276	2	12.02464066	0	-0.341209717	240.4928131	0.77148859	-0.119652646	-0.256694413	6.232250576	1	4
277	4	12.02464066	0	-0.174240264	240.5613274	1.354080997	-0.324878192	0.777160792	12.0079327	0	2
278	4	12.02464066	0	-0.69842527	240.4526236	1.591728207	1.352903799	0.424715506	0.026383653	0	2
279	4	12.02464066	0	-0.215916764	240.3450173	1.370914292	1.320162163	0.38909233	12.00184392	0	2
280	2	12.02464066	0	-0.580862484	240.4928131	0.742691428	-0.974693504	-0.031472375	11.99897713	0	4
281	2	12.02464066	0	-0.694310587	240.4928131	0.730146563	0.111860912	-0.280060711	12.00041333	0	4
282	4	12.02464066	0	-0.096819348	240.3831522	1.323669547	-0.056959737	0.706380219	11.9948886	0	2
283	2	12.02464066	0	-0.022688966	240.4928131	0.815126473	0.276909824	-0.3798126	11.70505438	0	4
284	2	0.032854209	0	1.102267745	0.657084189	1.033560822	0.766265412	-0.597604784	12.01597351	0	4
285	2	12.02464066	0	0.291333921	240.4928131	0.865017869	1.087720775	-0.601192546	12.02258932	0	4
286	2	12.02464066	0	0.53785875	240.4928131	0.909665687	-0.108562845	-0.338444457	11.99340195	0	4
287	2	12.02464066	0	-0.072525893	240.4928131	0.807861771	1.235775668	-0.60371228	12.02439425	0	4
288	2	12.02464066	0	-1.551767824	240.4928131	0.654118398	1.211320574	-0.464768378	12.00061882	0	4
289	2	12.02464066	0	-0.597321612	240.4928131	0.740829802	-0.049307979	-0.250401363	12.01154766	0	4
290	2	12.02464066	0	0.203217043	240.4928131	0.850269483	-0.403556919	-0.238067286	0.132553053	1	4
291	2	12.02464066	0	1.523530198	240.4928131	1.149900317	0.425680722	-0.554393667	0.022824045	0	4
292	2	12.02464066	0	1.323838351	240.4928131	1.09188679	0.062783131	-0.449987434	5.747920012	0	4
293	4	1.00E-05	1	0.035502613	0.101772555	1.274179372	0.307993955	0.607546975	12.01449323	0	2
294	4	12.02464066	0	0.399690689	240.3875286	1.152796024	0.960708282	0.419308359	12.02464066	0	2
295	2	0.032854209	0	-0.527211274	0.657084189	0.74886033	-0.036329085	-0.259802033	0.015276476	0	4
296	2	12.02464066	0	0.831463682	240.4928131	0.970026096	-0.232759372	-0.335285017	0.027304721	0	4
297	4	0.032854209	0	-0.020036468	0.580638924	1.294578764	-0.480071035	0.800247908	12.02103178	0	2
298	2	12.02464066	0	0.57968153	240.4928131	0.917765074	0.264919578	-0.431164938	0.035950988	0	4
299	2	12.02464066	0	0.242401538	240.4928131	0.856752795	-0.947395663	-0.112060959	1.228604553	1	4
300	4	12.02464066	0	0.508921162	240.8360195	1.120247125	-0.169373112	0.678643589	0.03881505	0	2
301	2	12.02464066	0	-0.104540401	240.4928131	0.803283719	1.283281787	-0.61214635	12.00926711	0	4
302	4	12.02464066	0	0.150964358	240.75764	1.233431856	-0.540570536	0.799269186	0.046999698	0	2
303	2	8.344969199	1	-0.49003471	166.899384	0.753226812	-0.695672308	-0.106103923	11.99992848	0	4
304	2	0.032854209	0	-0.809882477	0.657084189	0.718034327	-1.035823583	0.003697553	0.048542679	0	4
305	2	0.032854209	0	-0.179992899	0.657084189	0.79276184	-1.018047097	-0.057221168	11.40239306	0	4
306	2	0.065708419	0	0.39932252	1.314168378	0.883942566	1.028936769	-0.596909306	1.919501604	0	4
307	2	0.032854209	0	-0.020036468	0.657084189	0.815517901	1.405549177	-0.648872873	0.061537832	0	4
308	4	12.02464066	0	-0.706121302	240.3947433	1.595670361	0.685218454	0.58443871	12.00646098	0	2
309	2	12.02464066	0	-0.145307485	240.4928131	0.797552567	0.078099064	-0.321424837	0.493066756	0	4
310	2	12.02464066	0	0.631047853	240.4928131	0.927932277	-0.740126238	-0.196403653	12.01106979	0	4
311	2	12.02464066	0	-0.353304899	240.4928131	0.769956438	-2.228382868	0.246655618	12.00096707	0	4
312	4	0.032854209	0	1.254324659	0.865731239	0.937522221	1.156633008	0.29573286	9.830464375	1	2
313	2	0.032854209	0	0.125884595	0.657084189	0.837818357	0.323364209	-0.404247549	12.00565604	0	4
314	4	0.459958932	0	-0.180739527	9.254026767	1.356684491	0.849278484	0.498082693	11.9820421	0	2
315	2	12.02464066	0	-0.151225378	240.4928131	0.796729674	-0.763110766	-0.120531243	0.983706678	0	4
316	2	0.164271047	1	0.153855406	3.285420945	0.84226989	-0.226845285	-0.275714689	8.125694197	0	4
317	4	12.02464066	0	0.312436475	240.6502363	1.180019931	0.573942392	0.519281164	0.03827748	0	2
318	2	12.02464066	0	0.714319215	240.4928131	0.944943389	1.086976552	-0.639080349	6.518977216	0	4
319	4	12.02464066	0	0.656387621	240.6802091	1.078865217	1.877795143	0.177774251	11.99631575	0	2
320	2	12.02464066	0	-0.141809427	240.4928131	0.798040052	-0.055905025	-0.289822271	12.02464066	0	4
321	2	0.164271047	0	-0.057171038	3.285420945	0.810081988	-0.316205754	-0.235440057	9.074238528	0	4
322	2	12.02464066	0	-0.060805967	240.4928131	0.809554956	0.006785324	-0.312043603	12.02032968	0	4
323	2	12.02464066	0	0.848785964	240.4928131	0.97385332	-1.08967634	-0.132741683	0.023599809	0	4
324	2	0.197125257	0	0.449821083	3.942505133	0.893126251	-1.678843636	0.04349079	12.00266667	0	4
325	4	12.02464066	0	-0.020036468	240.440432	1.294578764	0.198405429	0.638647032	12.01613164	0	2
326	2	6.373716632	1	0.584021112	127.4743326	0.918614599	0.832428181	-0.566725794	0.018694826	0	4
327	4	12.02464066	0	0.16897355	240.3701574	1.227272612	1.188001566	0.385933764	12.0073211	0	2
328	2	12.02464066	0	-0.21488273	240.4928131	0.78802078	0.70046594	-0.463400242	8.578918934	0	4
329	2	12.02464066	0	-0.8243875	240.4928131	0.716559961	0.31329616	-0.316333149	12.00665012	0	4
330	4	12.02464066	0	0.910173123	240.5285357	1.014011712	0.816933964	0.407613754	11.99692429	0	2
331	4	12.02464066	0	-1.257752077	240.8597178	1.918686432	2.831319163	0.122918223	12.00463786	0	2
332	4	12.02464066	0	-0.020036468	240.1807187	1.294578764	1.850966363	0.245036774	12.0061846	0	2
333	4	11.89322382	0	0.557270722	237.786713	1.10636308	0.860658325	0.428957601	7.366006877	0	2
334	4	12.02464066	0	0.335190949	240.3741942	1.172812768	1.488253233	0.299461077	0.8907484	0	2
335	4	12.02464066	0	-0.020036468	240.3789127	1.294578764	0.222140031	0.632993877	0.031025064	0	2
336	4	0.821355236	1	-0.020036468	16.48301022	1.294578764	-0.955040692	0.913377128	0.013953693	0	2
337	4	12.02464066	0	0.027726986	240.573965	1.27700349	1.3452705	0.36118612	12.02177105	0	2
338	2	12.02464066	0	-0.664109934	240.4928131	0.733421242	-1.041838471	-0.007988093	0.486386046	0	4
339	4	12.02464066	0	0.176258199	241.1158329	1.224795946	0.445226009	0.56219397	12.00631405	0	2
340	2	12.02464066	0	-0.437453578	240.4928131	0.759533903	-0.490363926	-0.159736536	9.14460918	0	4
341	4	0.065708419	0	-0.020036468	0.856893837	1.294578764	-0.241876885	0.743514351	0.029846895	0	2
342	4	12.02464066	0	0.561909174	241.1071637	1.105047562	1.285617051	0.327322663	12.02401585	0	2
343	4	12.02464066	0	0.140859059	240.3905884	1.236910753	0.664749762	0.513092986	9.752519294	0	2
344	2	12.02464066	0	0.339882906	240.4928131	0.873407587	1.068082337	-0.600884017	12.00430279	0	4
345	2	12.02464066	0	0.224304697	240.4928131	0.853743769	-0.104347553	-0.311231278	12.01873827	0	4
346	4	3.515400411	1	0.363581807	70.04199876	1.163927427	1.673643943	0.252749413	12.00217518	0	2
347	4	12.02464066	0	-0.020036468	240.6261058	1.294578764	1.211792233	0.397276543	12.02019351	0	2
348	4	12.02464066	0	0.926219835	240.4804016	1.010164488	1.106478073	0.337205494	12.00346218	0	2
349	2	10.15195072	0	-0.689067224	203.0390144	0.730711786	-0.458869516	-0.144594858	0.817561676	0	4
350	2	8.476386037	0	0.555854876	169.5277207	0.913131369	0.190566382	-0.411311151	12.00590915	0	4
351	4	12.02464066	0	-0.743700735	240.5279568	1.615125229	0.033430921	0.743064592	12.01537427	0	2
352	2	12.02464066	0	-0.557715716	240.4928131	0.745333874	-0.344332471	-0.183696034	11.7020705	0	4
353	4	12.02464066	0	1.692565933	240.511202	0.856376908	1.570330407	0.157759617	12.01493941	0	2
354	4	11.20328542	0	0.34454439	224.1751237	1.169872406	0.093404474	0.630847205	6.687694433	0	2
355	2	12.02464066	0	-0.387309621	240.4928131	0.765695129	1.005047158	-0.520429057	12.01486916	0	4
356	2	12.02464066	0	-0.523945945	240.4928131	0.749240812	0.002941457	-0.269449421	7.225149525	0	4
357	4	12.02464066	0	0.544597327	240.129939	1.10997201	0.687550043	0.471329374	11.99788455	0	2
358	4	12.02464066	0	-0.49054057	240.5698218	1.490446905	-0.567584726	0.863433444	12.02031764	0	2
359	2	12.02464066	0	-0.136336796	240.4928131	0.798804315	-0.814928173	-0.109529115	1.521478668	1	4
360	2	12.02464066	0	0.529593302	240.4928131	0.908083698	0.531762466	-0.490214597	0.110543952	0	4
361	2	12.02464066	0	-0.490240542	240.4928131	0.753202426	-1.115830741	-0.006011227	7.179451554	0	4
362	4	12.02464066	0	-0.020036468	239.6337339	1.294578764	0.927580381	0.464970688	12.00874017	0	2
363	2	12.02464066	0	-0.020036468	240.4928131	0.815517901	1.088038643	-0.573247581	8.522991639	0	4
364	4	12.02464066	0	0.28978872	240.1909489	1.187269989	1.218309507	0.367842625	0.029778878	0	2
365	4	12.02464066	0	-0.020036468	240.4202896	1.294578764	0.346051638	0.603480363	0.073013616	0	2
366	2	10.25051335	0	-0.238362195	205.0102669	0.784873582	0.554512762	-0.426523872	11.99322373	0	4
367	4	12.02464066	0	-0.261093316	241.1886717	1.389536358	0.044756819	0.696936421	8.264733223	0	2
368	4	9.133470226	0	-0.020036468	182.6378628	1.294578764	0.936249892	0.462905767	0.051709789	0	2
369	2	12.02464066	0	-0.061686722	240.4928131	0.809427389	-0.346040006	-0.227927702	3.943840769	0	4
370	2	12.02464066	0	-0.732678454	240.4928131	0.726052574	2.234206429	-0.782112417	0.022730668	0	4
371	4	12.02464066	0	0.833363346	240.5983697	1.032832889	1.050763229	0.358832058	1.095606799	0	2
372	4	12.02464066	0	1.023383678	240.1298708	0.987477049	0.815655712	0.397730228	0.001086479	1	2
373	4	12.02464066	0	-0.89104529	240.3007781	1.694797168	-0.210445007	0.814411198	12.01094443	0	2
374	2	12.02464066	0	-0.592566551	240.4928131	0.741366154	-0.266269487	-0.199152953	0.022555158	0	4
375	2	12.02464066	0	0.474931561	240.4928131	0.89777437	0.714357833	-0.528786435	6.373783264	1	4
376	4	10.0862423	1	-0.373977897	202.218429	1.437827975	1.33842506	0.398966589	0.026971362	0	2
377	2	12.02464066	0	-0.237306304	240.4928131	0.785014372	-1.663553307	0.101684504	12.00488969	0	4
378	4	12.02464066	0	1.356902139	240.3741853	0.917009225	0.632864595	0.411253968	0.026519988	0	2
379	4	12.02464066	0	-0.120761697	240.8896244	1.332956721	0.609422834	0.549814497	12.01563964	0	2
380	2	12.02464066	0	-0.31633349	240.4928131	0.774667199	0.050322836	-0.29941816	0.053183827	0	4
381	4	12.02464066	0	-0.108959831	240.5812159	1.328365789	1.819439795	0.260548178	10.31913511	0	2
382	4	12.02464066	0	-0.020036468	240.4788561	1.294578764	0.942931644	0.461314294	11.16926241	0	2
383	4	12.02464066	0	-0.335284916	240.6726382	1.420986804	1.001772267	0.475669184	11.99627314	0	2
384	4	12.02464066	0	0.31187799	240.5717218	1.180197791	0.066260676	0.640252066	12.02464066	0	2
385	4	12.02464066	0	0.773634974	240.8035168	1.047943845	2.501644201	0.018633379	3.338706419	0	2
386	2	12.02464066	0	-0.968718113	240.4928131	0.702422589	1.425578401	-0.568270228	12.00862824	0	4
387	4	12.02464066	0	-0.518325222	240.6172086	1.503419333	0.107526489	0.705134491	1.414299011	0	2
388	4	12.02464066	0	-0.020036468	240.6642811	1.294578764	3.358315333	-0.113986608	3.50291282	0	2
389	4	0.003285421	1	-0.001288002	-0.110800291	1.287633061	0.126878117	0.653996348	12.00137711	0	2
390	2	12.02464066	0	-0.040293412	240.4928131	0.812540885	-0.091457255	-0.290489945	12.02265732	0	4
391	2	12.02464066	0	1.045449908	240.4928131	1.019554263	-0.99666784	-0.172592708	12.00367651	0	4
392	4	12.02464066	0	-0.104377533	240.1440391	1.326590103	1.741897432	0.278605005	0.03317242	0	2
393	4	12.02464066	0	-0.198073908	240.2364643	1.363667241	1.855144114	0.260063558	0.031434917	0	2
394	2	12.02464066	0	-0.498571134	240.4928131	0.75221745	0.494181664	-0.388737509	12.00305349	0	4
395	2	9.232032854	0	0.043151831	184.6406571	0.82498784	-0.31132491	-0.245630787	4.357280082	0	4
396	2	12.02464066	0	0.126977768	240.4928131	0.837991241	-0.614317388	-0.181007053	12.00490403	0	4
397	4	11.76180698	1	-0.117413717	235.6670593	1.331651775	0.810087878	0.501718407	12.0005919	0	2
398	2	12.02464066	0	-0.201664937	240.4928131	0.789807789	0.055473297	-0.310964097	11.99428523	0	4
399	2	5.519507187	0	-0.020036468	110.3901437	0.815517901	-1.509418598	0.045419963	0.961905767	0	4
400	2	0.197125257	0	0.166810045	3.942505133	0.84435146	-0.65943094	-0.173846382	0.097430497	0	4
401	2	5.420944559	0	0.899559613	108.4188912	0.985251979	-0.261420926	-0.334586403	12.01885113	0	4
402	2	0.032854209	0	-0.811070442	0.657084189	0.717913199	-0.897042843	-0.029250614	1.813309297	0	4
403	4	0.032854209	0	0.605744578	0.283000148	1.092755493	1.195312373	0.344886799	11.17505836	0	2
404	2	4.369609856	0	2.117725171	87.39219713	1.358399486	-0.137183971	-0.473801904	0.070572478	0	4
405	4	0.427104723	0	-0.020036468	8.808292323	1.294578764	0.791231721	0.497446484	12.01734362	0	2
406	4	9.527720739	0	0.517116017	190.2697736	1.117871703	0.875401622	0.429059593	12.00660454	0	2
407	4	0.032854209	0	-0.257757561	1.180705179	1.388147821	1.608947167	0.324074257	9.276583625	0	2
408	2	0.361396304	0	0.445307528	7.227926078	0.892296544	-1.28658705	-0.049531485	0.058147814	0	4
409	4	4.238193018	0	-0.020036468	84.54717378	1.294578764	0.513783819	0.563529578	12.02464066	0	2
410	2	0.952772074	0	-0.204108894	19.05544148	0.789476538	-1.132861148	-0.027704295	12.00474904	0	4
411	2	0.065708419	0	-0.262716624	1.314168378	0.781645476	-0.552212519	-0.160730148	12.02108526	0	4
412	2	3.351129363	0	-0.585965245	67.02258727	0.742112739	-1.074991744	-0.007123935	0.779465615	0	4
413	2	1.018480493	0	0.440671966	20.36960986	0.891446233	0.544915059	-0.485345147	12.00396866	0	4
414	2	3.811088296	0	0.042228977	76.22176591	0.824847506	0.264241955	-0.382637402	11.99665317	0	4
415	4	5.059548255	0	-0.170486165	101.2191103	1.352580777	0.005575381	0.698114865	0.020843205	0	2
416	4	1.149897331	0	-0.261046318	23.09095291	1.38951678	1.169621536	0.429009671	4.132276241	0	2
417	2	7.622176591	0	-0.449287032	152.4435318	0.758100905	-0.042993902	-0.26522711	12.00242832	0	4
418	4	0.032854209	0	-0.020036468	1.180449686	1.294578764	1.360995309	0.361739056	12.01803417	0	2
419	2	3.285420945	0	1.197275968	65.70841889	1.057831197	-1.171031017	-0.144725588	12.01870055	0	4
420	2	12.02464066	0	0.526338739	240.4928131	0.907462461	2.149178246	-0.875161029	3.810600402	0	4
421	2	12.02464066	0	-0.035068949	240.4928131	0.813305985	-0.411814268	-0.21465683	2.077236868	0	4
422	4	11.20328542	0	1.605407557	223.853331	0.871216115	0.443547862	0.433982439	0.001376326	1	2
423	2	12.02464066	0	0.125567234	240.4928131	0.837768183	-0.815408973	-0.132983723	0.034152862	0	4
424	2	10.7761807	0	-0.10670021	215.523614	0.802977333	-0.56781343	-0.171054437	1.113307918	0	4
425	4	12.02464066	0	0.70193371	240.4467948	1.066651307	1.938298265	0.159264738	0.026796918	0	2
426	4	12.02464066	0	0.547409518	240.2032845	1.109169347	0.347132204	0.5521577	12.01971451	0	2
427	2	12.02464066	0	0.585533821	240.4928131	0.918911136	-0.131197853	-0.337343555	12.02383043	0	4
428	4	0.164271047	0	0.032207772	3.737361608	1.275374807	0.877750049	0.47213784	12.00280768	0	2
429	4	12.02464066	0	0.497081212	240.3228586	1.123695289	1.343661252	0.319331542	6.706058231	0	2
430	2	12.02464066	0	0.803280395	240.4928131	0.963865211	0.407861737	-0.485333175	12.0062231	0	4
431	2	12.02464066	0	0.151579108	240.4928131	0.841905435	0.079265353	-0.348419884	0.010237533	0	4
432	4	12.02464066	0	0.076692872	240.5010919	1.259389408	1.086519888	0.418409345	11.99473527	0	2
433	4	12.02464066	0	0.54456485	240.2322318	1.109981286	1.023261117	0.391371963	11.99456988	0	2
434	2	0.065708419	0	0.093652207	1.314168378	0.832760418	-0.313498676	-0.249657638	12.01618335	0	4
435	2	10.80903491	0	-0.210167885	216.1806982	0.788656945	-0.372887523	-0.208171071	12.02107618	0	4
436	4	0.032854209	0	-0.232959103	0.507574974	1.377892997	0.797101387	0.515209653	11.99236048	0	2
437	2	9.002053388	0	0.160063508	180.0410678	0.84326584	-0.697772911	-0.164106884	0.471389241	0	4
438	2	12.02464066	0	0.038194598	240.4928131	0.82423473	1.223495841	-0.610751345	0.020883225	0	4
439	2	12.02464066	0	0.368106375	240.4928131	0.878373299	-0.52809716	-0.223242674	0.039061922	0	4
440	2	12.02464066	0	-0.661919354	240.4928131	0.733660575	1.303126064	-0.566713554	12.0119887	0	4
441	4	12.02464066	0	-0.020036468	240.675064	1.294578764	1.082303525	0.428118421	12.02271996	0	2
442	4	12.02464066	0	0.782766151	240.4854163	1.045606238	1.716486368	0.204822109	12.0136199	0	2
443	2	12.02464066	0	0.654358397	240.4928131	0.932627586	1.344919075	-0.695121652	12.01255176	0	4
444	2	12.02464066	0	-0.020337777	240.4928131	0.815473413	0.04344929	-0.324418091	12.00333012	0	4
445	2	0.032854209	1	-0.344787604	0.657084189	0.771034458	-0.152076356	-0.24864969	12.02029579	0	4
446	2	1.379876797	1	1.977316451	27.59753593	1.303772054	0.924257976	-0.713982678	11.99751064	0	4
447	4	0.147843943	1	1.326475181	3.213827649	0.922991378	-0.866538191	0.771122878	1.036637857	1	2
448	2	12.02464066	0	-0.957951759	240.4928131	0.70344449	1.164179376	-0.506978567	12.00668048	0	4
449	2	12.02464066	0	1.611224188	240.4928131	1.17714283	-0.134653726	-0.428823801	0.002895692	1	4
450	2	11.99178645	0	-0.921207653	239.835729	0.706971171	0.827701271	-0.430142197	5.576066348	1	4
451	4	12.02464066	0	-0.086436142	240.9970674	1.319674201	0.46711264	0.580621216	5.721860537	0	2
452	4	12.02464066	0	2.411053698	241.3562165	0.754616362	1.006444273	0.227409379	12.02342273	0	2
453	2	12.02464066	0	0.949319137	240.4928131	0.99668915	-0.645756782	-0.247522455	0.023749158	0	4
454	2	12.02464066	0	1.014549075	240.4928131	1.012091766	-0.35643337	-0.322304219	0.014981799	0	4
455	2	12.02464066	0	-0.450830095	240.4928131	0.757914629	0.671582016	-0.435287364	8.507625331	0	4
456	2	12.02464066	0	0.275184519	240.4928131	0.862269131	0.552360565	-0.472226076	11.32693655	0	4
457	2	12.02464066	0	-0.438135381	240.4928131	0.759451123	-0.092530657	-0.2544319	0.078878495	0	4
458	2	12.02464066	0	-0.708459468	240.4928131	0.728628255	0.421101041	-0.352442863	11.8012193	0	4
459	2	0.394250513	0	0.041469283	7.885010267	0.824732029	1.235873142	-0.613994089	11.18798344	0	4
460	2	12.02464066	0	-0.849374451	240.4928131	0.714043534	0.411888145	-0.337567372	11.99552468	0	4
461	2	12.02464066	0	-0.188561536	240.4928131	0.791590288	1.082452276	-0.556751192	12.01059937	0	4
462	2	12.02464066	0	-0.614762176	240.4928131	0.738872772	0.237859288	-0.317229933	12.00936966	0	4
463	4	0.032854209	0	-0.505275378	1.108754327	1.497305435	-0.035118857	0.737935669	11.9963858	0	2
464	2	2.562628337	1	0.827305864	51.25256674	0.969112071	-0.709553363	-0.221347106	0.067321787	0	4
465	2	1.77412731	1	2.269762685	35.4825462	1.421747354	-1.893880842	-0.06907042	8.83460489	0	4
466	4	1.445585216	0	-0.76445234	29.29190841	1.626016034	0.241199218	0.695445392	12.00757966	0	2
467	2	0.164271047	0	-0.020036468	3.285420945	0.815517901	0.02971907	-0.321174915	12.02120103	0	4
468	2	12.02464066	0	0.409252254	240.4928131	0.885731271	-0.805086595	-0.160971556	8.857218435	1	4
469	4	12.02464066	0	0.376576504	240.650613	1.159899803	1.695637624	0.246341503	12.00197612	0	2
470	4	12.02464066	0	0.725541831	240.5108102	1.060422227	0.868536009	0.411938315	5.837052312	0	2
471	2	12.02464066	0	-0.235585113	240.4928131	0.785244021	1.763667172	-0.714772594	12.02252987	0	4
472	2	0.919917864	0	-0.020036468	18.39835729	0.815517901	-0.451991825	-0.206440054	1.129778841	0	4
473	4	0.032854209	0	-0.301597469	0.513253575	1.406570851	1.281158575	0.406092814	0.013916463	0	2
474	4	12.02464066	0	1.119663954	240.9370642	0.965991916	1.067073319	0.329182678	12.00355273	0	2
475	2	12.02464066	0	-0.044335724	240.4928131	0.81195019	-1.385054116	0.017985308	0.044170252	0	4
476	2	0.032854209	0	-0.148328651	0.657084189	0.797132183	0.127642792	-0.332953382	12.02091468	0	4
477	2	0.032854209	0	0.627108758	0.657084189	0.927143901	-0.685306167	-0.209106322	0.233845813	0	4
478	2	12.02464066	0	0.530376563	240.4928131	0.90823335	1.003126213	-0.60255544	0.038573487	0	4
479	4	12.02464066	0	-0.020036468	240.1389163	1.294578764	-0.117117886	0.713799004	12.00854237	0	2
480	4	12.02464066	0	0.57308387	240.5203614	1.101890005	0.593407758	0.491188825	12.01698895	0	2
481	4	1.00E-05	0	0.367585768	-0.010790181	1.16268381	0.756905712	0.47073963	0.389615134	1	2
482	4	0.032854209	0	-0.020036468	0.365910782	1.294578764	0.239044742	0.628967479	12.01756499	0	2
483	2	12.02464066	0	0.647110427	240.4928131	0.931162172	1.111938051	-0.638977512	10.6980292	0	4
484	2	12.02464066	0	0.335883422	240.4928131	0.872709203	2.083703503	-0.842426772	4.031692921	0	4
485	2	12.02464066	0	0.08945741	240.4928131	0.832107766	-0.536994286	-0.196047512	0.916638255	0	4
486	2	12.02464066	0	-0.020036468	240.4928131	0.815517901	1.070577129	-0.569088562	1.644242726	0	4
487	2	12.02464066	0	-0.870198425	240.4928131	0.711968748	0.95277696	-0.464523369	12.02325481	0	4
488	2	12.02464066	0	-0.020036468	240.4928131	0.815517901	-0.581917135	-0.175494185	0.031502766	0	4
489	4	12.02464066	0	0.656591445	240.4781741	1.078809976	0.404613096	0.528641346	3.236389783	0	2
490	4	1.051334702	0	-0.020036468	21.09081036	1.294578764	0.015423476	0.682230038	0.031116403	0	2
491	4	12.02464066	0	0.084903997	240.1713955	1.256475049	1.027202503	0.431798747	7.340486803	0	2
492	2	12.02464066	0	-0.111660386	240.4928131	0.802274865	-0.760667566	-0.124673681	11.9933578	0	4
493	2	2.299794661	1	0.224872568	45.99589322	0.853837804	1.437368476	-0.678491378	2.525336702	0	4
494	4	1.084188912	0	-0.49334581	21.96514161	1.491748999	1.771681283	0.306514851	11.99610011	0	2
495	2	12.02464066	0	-0.477460899	240.4928131	0.754720933	0.268085692	-0.336785261	12.01966189	0	4
496	2	12.02464066	0	-0.020036468	240.4928131	0.815517901	0.928345739	-0.535211606	12.00944334	0	4
497	4	10.71047228	0	1.132954165	214.1990305	0.963101571	1.19836683	0.296714923	11.99989936	0	2
498	4	12.02464066	0	0.009493688	240.6387104	1.283666335	1.15855329	0.407299638	11.61767641	0	2
499	4	6.242299795	0	-0.020036468	125.51091	1.294578764	1.041490787	0.43783928	11.50515343	0	2
500	2	0.032854209	0	0.11208793	0.657084189	0.835644017	-0.293302468	-0.256127069	12.0035716	0	4
501	2	0.032854209	0	0.736307154	0.657084189	0.949547059	0.998057701	-0.619880206	0.081166524	0	4
502	4	0.361396304	0	-0.324531921	7.14580358	1.416360504	1.098730757	0.45160774	2.095492056	0	2
503	2	0.131416838	0	0.342100649	2.628336756	0.87379541	0.072111942	-0.363861381	11.99423317	0	4
504	2	0.032854209	0	0.424647123	0.657084189	0.888520948	0.034474921	-0.362325398	11.99415235	0	4
505	4	0.032854209	0	0.337369157	0.593950728	1.172126872	1.767446491	0.23276625	11.99961835	0	2
506	4	1.445585216	0	1.349113641	29.00602398	0.918532388	1.763945068	0.142551864	0.510692054	0	2
507	2	0.722792608	0	0.103986891	14.45585216	0.834373836	-1.158661398	-0.049285129	0.06516334	0	4
508	2	0.032854209	0	-0.683029987	0.657084189	0.731364309	-0.107219843	-0.228894778	10.62192344	0	4
509	2	0.032854209	0	1.260584026	0.657084189	1.074613831	-0.719496694	-0.257970117	0.024059785	0	4
510	4	0.295687885	0	0.831338671	5.808034358	1.033338227	0.096318368	0.586345841	12.01428153	0	2
511	2	0.985626283	0	-0.124970214	19.71252567	0.800397956	1.909490536	-0.759459489	12.02202032	0	4
512	4	0.821355236	0	0.970893709	16.31247072	0.999604955	0.855339028	0.393002025	3.456485793	0	2
513	4	1.281314168	0	-0.020036468	25.04508556	1.294578764	0.852534116	0.482845357	4.48119593	0	2
514	4	4.041067762	0	-0.151065187	80.9737555	1.34486172	0.000710092	0.697525967	12.0102728	0	2
515	4	0.427104723	0	-0.405503465	8.386260791	1.451777019	0.874158626	0.512383525	11.99590527	0	2
516	2	0.065708419	0	0.418274409	1.314168378	0.887363719	-0.129273847	-0.3227499	0.100740981	0	4
517	2	8.049281314	0	-0.062905205	160.9856263	0.809250994	-0.467991316	-0.198771443	11.99831318	0	4
518	4	4.13963039	0	0.526790792	83.15022716	1.115079015	0.923342267	0.416770348	0.868060861	0	2
519	2	3.351129363	0	0.787993668	67.02258727	0.960557394	0.03470921	-0.395079287	0.028254101	0	4
520	2	0.032854209	0	0.547792864	0.657084189	0.911575178	-0.351919856	-0.281375185	12.00689811	0	4
521	4	12.02464066	0	-0.020036468	240.4049604	1.294578764	-0.341396574	0.767218149	5.13874872	0	2
522	2	12.02464066	0	-0.210146019	240.4928131	0.788659899	-0.406312061	-0.200211915	12.01581991	0	4
523	2	0.394250513	0	-0.642642223	7.885010267	0.735777336	-1.041829848	-0.009922058	12.01028413	0	4
524	4	12.02464066	0	-0.020036468	240.043853	1.294578764	2.924993145	-0.010777066	0.073215298	0	2
525	2	0.197125257	0	0.563141042	3.942505133	0.914542865	1.737670655	-0.780459223	11.99931748	0	4
526	2	0.003285421	1	-0.094785377	0.065708419	0.804671414	-0.986165423	-0.072482758	12.00927107	0	4
527	4	12.02464066	0	0.751300481	240.3967412	1.053703859	2.019596865	0.135458288	8.845982241	0	2
528	2	12.02464066	0	0.06505464	240.4928131	0.828336359	0.00336775	-0.322555978	12.0077095	0	4
529	2	0.065708419	1	0.723463011	1.314168378	0.94685209	-0.239411058	-0.323981567	11.99539769	0	4
530	2	12.02464066	0	0.481502068	240.4928131	0.898999668	-0.974951511	-0.127014658	12.00312725	0	4
531	2	12.02464066	0	-0.321962149	240.4928131	0.77394474	0.718530395	-0.458066637	0.019756908	1	4
532	2	12.02464066	0	0.739026275	240.4928131	0.95011967	0.235784265	-0.438565098	12.01265233	0	4
533	2	12.02464066	0	-0.006699564	240.4928131	0.817493409	-0.793109424	-0.126392192	0.009206184	1	4
534	2	0.098562628	0	0.124064093	1.971252567	0.837530642	-0.409376315	-0.229558121	12.00423869	0	4
535	4	12.02464066	0	0.003187569	240.105849	1.285984007	-0.327773005	0.761883295	12.01017146	0	2
536	4	12.02464066	0	0.182981264	240.5528117	1.222517697	2.159871159	0.153191352	11.52811781	0	2
537	4	0.131416838	0	1.09808944	2.455417554	0.970722414	-0.379530088	0.675679084	1.819233538	1	2
538	2	12.02464066	0	-0.471097877	240.4928131	0.755480399	-0.540069014	-0.144869979	12.002585	0	4
539	4	12.02464066	0	-0.020036468	240.2116125	1.294578764	1.907124249	0.231660977	2.240136411	1	2
540	4	12.02464066	0	-0.083831742	240.382518	1.3186751	0.929569949	0.470237838	11.99819955	0	2
541	2	12.02464066	0	-0.620619422	240.4928131	0.738219101	1.301505831	-0.570044285	2.802877338	0	4
542	2	12.02464066	0	-0.571632136	240.4928131	0.743741735	1.038584053	-0.511829489	12.00613287	0	4
543	4	12.02464066	0	-0.399861972	240.3604535	1.449265682	1.139091588	0.448773578	0.015696024	0	2
544	2	0.032854209	0	-0.430664058	0.657084189	0.760359688	-2.039471643	0.208622029	5.03629985	0	4
545	2	0.065708419	0	-0.105098938	1.314168378	0.803204456	0.184760411	-0.350448075	12.00273094	0	4
546	4	10.7761807	0	0.079189282	215.4413204	1.258502176	1.098072228	0.41543313	0.009142248	0	2
547	2	12.02464066	0	-0.256516617	240.4928131	0.782463777	-0.061729734	-0.278112263	12.00207768	0	4
548	4	0.098562628	0	0.330515897	2.091485751	1.174287261	0.730132881	0.480452408	11.9945949	0	2
549	2	12.02464066	0	0.425134517	240.4928131	0.888609597	0.024701527	-0.360041413	12.02464066	0	4
550	2	0.032854209	0	0.366211058	0.657084189	0.878037771	0.927202224	-0.56969822	0.787931858	1	4
551	2	0.032854209	0	0.55189672	0.657084189	0.912366601	0.443362138	-0.471166348	12.0140488	0	4
552	2	12.02464066	0	-0.03161706	240.4928131	0.813812527	-0.78202853	-0.126789099	9.852481154	1	4
553	2	5.815195072	1	0.629729946	116.3039014	0.927668347	-0.225223156	-0.318925695	12.02062312	0	4
554	4	12.02464066	0	0.500927266	240.7592718	1.122573099	0.717003395	0.468244048	0.073288026	0	2
555	2	0.032854209	0	-0.159327328	0.657084189	0.795606777	0.683123384	-0.464269069	0.183696984	0	4
556	2	12.02464066	0	-0.480892075	240.4928131	0.754312339	-0.141486718	-0.238923711	11.99416392	0	4
557	4	12.02464066	0	0.626478834	240.7469193	1.087028671	0.254031854	0.567216964	11.60016015	0	2
558	4	12.02464066	0	-0.247819856	240.4056403	1.384024004	0.106304813	0.681082299	0.124268636	0	2
559	4	12.02464066	0	0.043678017	240.0800978	1.271221128	1.453523856	0.333966663	0.024806732	0	2
560	4	12.02464066	0	-0.020036468	240.1626584	1.294578764	1.068522871	0.431400725	12.02116194	0	2
561	4	12.02464066	0	-0.81173134	239.7421066	1.651227876	0.118759335	0.728863073	12.00649012	0	2
562	4	12.02464066	0	-0.160780195	240.315171	1.348714266	-0.336599889	0.778741398	12.01025943	0	2
563	2	12.02464066	0	0.04022297	240.4928131	0.824542672	0.194001898	-0.365726961	2.045038573	0	4
564	4	12.02464066	0	1.009631813	240.5354195	0.990625667	1.799471324	0.164640615	12.00964966	0	2
565	4	2.266940452	1	1.404075889	45.15431002	0.907901497	2.243126313	0.023473387	9.410642525	0	2
566	4	12.02464066	0	-0.020036468	240.7667671	1.294578764	0.544764914	0.556150439	12.01017278	0	2
567	4	0.032854209	0	0.483922458	0.905703599	1.127550037	1.075447652	0.384399368	8.061147738	0	2
568	2	12.02464066	0	-0.563975288	240.4928131	0.744616449	0.225475144	-0.318850639	6.046911621	0	4
569	2	12.02464066	0	-0.169884036	240.4928131	0.794150041	-0.438092756	-0.196265561	12.01383964	0	4
570	4	12.02464066	0	-0.187411343	240.3993548	1.359365366	2.41663017	0.12536815	12.01446694	0	2
571	4	0.049281314	1	0.018931308	1.158190994	1.280210518	0.867576895	0.475755671	12.01766929	0	2
572	2	12.02464066	0	1.290277217	240.4928131	1.082658474	-0.938972602	-0.208367042	0.014083305	0	4
573	2	12.02464066	0	-0.569555211	240.4928131	0.743978691	-0.877682493	-0.055596209	0.036021655	0	4
574	4	12.02464066	0	-0.020036468	240.6246587	1.294578764	1.217867942	0.395829418	12.01068202	0	2
575	2	12.02464066	0	0.805653818	240.4928131	0.964380912	0.525677892	-0.513608449	12.02119441	0	4
576	2	12.02464066	0	0.933044925	240.4928131	0.992919161	-0.084858495	-0.379653787	0.000984955	1	4
577	4	12.02464066	0	-0.49298029	240.4700665	1.49157924	0.263127039	0.665792414	1.06686258	0	2
578	2	8.969199179	0	-0.522270301	179.3839836	0.749436287	0.738454947	-0.444786284	12.01675578	0	4
579	4	12.02464066	0	0.060611396	240.1048447	1.265129759	1.356079712	0.355652244	12.00109593	0	2
580	4	12.02464066	0	0.899868763	240.264847	1.016497492	-0.447390939	0.709680484	12.02163453	0	2
581	4	9.297741273	0	0.272682075	185.8258953	1.192797436	1.120402567	0.392701747	6.340422757	0	2
582	2	12.02464066	0	1.363989838	240.4928131	1.103119597	-0.399032941	-0.343604453	9.641383019	0	4
583	2	10.57905544	0	-0.49336129	211.5811088	0.752832991	-0.287651742	-0.202987711	11.99539133	0	4
584	4	12.02464066	0	0.420904346	240.2655228	1.146343695	-0.701698838	0.813354753	11.99626058	0	2
585	2	12.02464066	0	-0.196252945	240.4928131	0.790542674	-0.333826769	-0.218726865	0.027939034	0	4
586	2	0.164271047	0	0.035829387	3.285420945	0.82387602	0.894551397	-0.532189853	0.009773737	0	4
587	2	12.02464066	0	0.543837669	240.4928131	0.910813863	-0.645735662	-0.211037617	10.15132356	0	4
588	4	9.396303901	0	-0.163991481	187.9260749	1.349991581	-1.100924466	0.961078738	7.337127811	0	2
589	4	0.065708419	0	-0.020036468	1.101441999	1.294578764	1.015113971	0.444121763	12.00434577	0	2
590	4	12.02464066	0	-0.020036468	240.4228421	1.294578764	1.237398638	0.391177558	12.01146327	0	2
591	4	0.032854209	0	0.167865733	0.757964486	1.227649993	2.095182333	0.169959334	11.99811845	0	2
592	2	0.003285421	1	1.078689334	0.065708419	1.027703054	0.513127906	-0.535190133	12.01983276	0	4
593	2	0.032854209	0	0.570662194	0.657084189	0.916004945	-0.337974726	-0.286754708	4.890312015	0	4
594	2	9.987679671	0	0.030521665	199.7535934	0.823072492	0.710132767	-0.487787006	12.01998021	0	4
595	2	12.02464066	0	-0.482187146	240.4928131	0.75415829	-0.838592388	-0.072769148	1.083695068	0	4
596	4	12.02464066	0	-0.020036468	241.0657367	1.294578764	-0.215507207	0.737233568	0.027760095	0	2
597	2	12.02464066	0	0.488686617	240.4928131	0.900343799	-0.89263918	-0.147266521	12.00541962	0	4
598	4	12.02464066	0	0.442641947	240.7325642	1.139798189	-0.207600623	0.693713257	12.01581092	0	2
599	2	0.492813142	0	-0.43859648	9.856262834	0.759395154	0.574427755	-0.41324789	9.014291861	0	4
600	2	7.983572895	1	0.376624293	159.6714579	0.879884908	-1.291493806	-0.042181879	0.45730112	0	4
601	2	11.56468172	0	-0.138881846	231.2936345	0.798448651	0.306282298	-0.376352227	12.01274432	0	4
602	4	12.02464066	0	0.276839818	240.4960849	1.191449921	0.581399277	0.520708463	0.051168902	0	2
603	2	12.02464066	0	1.005277097	240.4928131	1.00987359	-0.207606485	-0.356917705	7.139859141	0	4
604	4	12.02464066	0	0.386325532	240.2913661	1.15689421	1.213246731	0.360360998	12.02007876	0	2
605	2	0.065708419	0	-0.557906511	1.314168378	0.745311975	-0.347469275	-0.182931733	1.216400931	0	4
606	2	0.032854209	0	1.486322414	0.657084189	1.138675491	-1.947384221	0.014176055	6.678694071	0	4
607	2	12.02464066	0	-0.27920059	240.4928131	0.779481384	0.358387179	-0.376135183	11.99836792	0	4
608	4	0.032854209	0	-0.993123326	0.875654869	1.75330755	-0.211938225	0.823953007	11.71927792	0	2
609	4	12.02464066	0	-0.020036468	240.6940491	1.294578764	1.305851153	0.374873401	0.022909547	0	2
610	2	12.02464066	0	-0.053778656	240.4928131	0.810574663	-0.189736332	-0.265868081	11.99259177	0	4
611	2	12.02464066	0	0.627146235	240.4928131	0.927151394	0.435815721	-0.476140741	9.858032539	0	4
612	4	12.02464066	0	0.124089162	240.8483195	1.242720504	1.391211041	0.341572138	2.127347582	0	2
613	4	12.02464066	0	-1.085120193	241.0102415	1.808491077	1.052940399	0.530960627	7.793673259	0	2
614	2	12.02464066	0	-0.203574371	240.4928131	0.789548954	-1.361558314	0.026719149	12.01153773	0	4
615	4	0.003285421	1	0.72885324	0.048242768	1.059553998	0.583696885	0.479483867	12.01277069	0	2
616	2	12.02464066	0	-0.573857427	240.4928131	0.743488107	-1.132746825	0.005542685	8.550432282	0	4
617	4	12.02464066	0	-0.632677791	240.6964681	1.558623386	0.825527501	0.544410333	12.00434586	0	2
618	4	12.02464066	0	-0.354009417	240.6374201	1.429098551	-0.209175155	0.7657801	12.005891	0	2
619	2	12.02464066	0	0.224943474	240.4928131	0.853849547	-0.407980862	-0.238968775	0.973226784	0	4
620	2	12.02464066	0	0.662896184	240.4928131	0.934360173	-0.66800472	-0.216447778	8.721547256	0	4
621	4	12.02464066	0	0.346976384	240.0664968	1.169109988	0.744694881	0.475502699	0.454633691	1	2
622	4	1.314168378	1	1.748601834	26.32900717	0.847151558	0.535091581	0.399292112	11.995117	0	2
623	4	0.003285421	1	-0.570501822	0.159950124	1.528241199	0.82100477	0.53989226	11.99890112	0	2
624	2	12.02464066	0	-0.327829418	240.4928131	0.773193679	1.440888242	-0.629591265	9.000986923	0	4
625	4	12.02464066	0	-0.518651214	240.5266321	1.503572541	0.035464182	0.722327771	6.524225901	0	2
626	2	1.00E-05	0	0.950904172	0	0.997057869	-0.22459112	-0.347979172	0.012575126	0	4
627	2	12.02464066	0	0.132003217	240.4928131	0.838787152	-0.92465786	-0.107541789	0.68774243	0	4
628	2	3.416837782	1	0.633585971	68.33675565	0.928441032	1.196886472	-0.65799361	11.99282465	0	4
629	2	12.02464066	0	-0.199962432	240.4928131	0.790038768	-0.530966272	-0.171437963	11.99647779	0	4
630	2	12.02464066	0	-0.512214769	240.4928131	0.750612561	-0.272975743	-0.204786618	12.02464066	0	4
631	4	8.377823409	0	-0.020036468	167.135066	1.294578764	0.34089171	0.604709365	12.01288709	0	2
632	4	0.328542094	0	1.286716315	6.227306222	0.930937874	1.729292678	0.156420666	4.081922952	1	2
633	4	12.02464066	0	-0.020036468	240.518252	1.294578764	0.905410992	0.470251037	0.009390399	0	2
634	2	12.02464066	0	1.12879973	240.4928131	1.040230207	-0.084851531	-0.397271706	12.01940234	0	4
635	4	12.02464066	0	0.506427739	240.2913023	1.120971699	1.304069158	0.327920559	8.281492458	1	2
636	4	11.23613963	0	-0.020036468	224.6171161	1.294578764	0.493260624	0.568417833	0.038724715	0	2
637	4	12.02464066	0	0.403526444	240.4997768	1.151624589	0.694632842	0.482337553	0.042810165	0	2
638	2	12.02464066	0	0.122603358	240.4928131	0.837299963	0.611801777	-0.472652901	0.035781548	0	4
639	2	12.02464066	0	-0.47130307	240.4928131	0.755455872	-1.817477734	0.159404242	11.99398858	0	4
640	4	12.02464066	0	-0.151389743	240.6089471	1.344990142	1.319997221	0.383324736	0.016590042	0	2
641	4	12.02464066	0	-0.320952792	240.684389	1.414825804	0.996184971	0.475710209	12.02040507	0	2
642	2	12.02464066	0	-0.363136986	240.4928131	0.768717343	-0.950878666	-0.056738076	12.00337177	0	4
643	2	12.02464066	0	1.220171302	240.4928131	1.063843253	-0.540940531	-0.29686218	11.99925909	0	4
644	2	12.02464066	0	-0.640661884	240.4928131	0.735995875	-0.247410646	-0.19931662	11.97123696	0	4
645	4	12.02464066	0	-0.020036468	240.5854654	1.294578764	1.006796614	0.446102808	0.01986609	0	2
646	2	12.02464066	0	0.578925606	240.4928131	0.917617269	0.276114739	-0.433763398	11.99800032	0	4
647	2	12.02464066	0	0.108917074	240.4928131	0.835146277	0.952302234	-0.55252233	0.011592633	0	4
648	4	12.02464066	0	0.949106535	240.4832834	1.004727168	0.470532483	0.486616675	0.05191366	1	2
649	4	12.02464066	0	-0.020036468	241.1749497	1.294578764	1.243221591	0.389790635	0.03988765	0	2
650	2	10.15195072	1	0.536871035	203.0390144	0.909476318	-0.424787703	-0.263036505	3.882791015	1	4
651	4	12.02464066	0	-0.020036468	240.2087674	1.294578764	1.678584167	0.286095109	11.99568892	0	2
652	4	12.02464066	0	-0.020036468	240.9307421	1.294578764	1.160282036	0.409545344	0.038388171	0	2
653	2	12.02464066	0	0.284686354	240.4928131	0.863883889	-0.644934634	-0.187907002	0.026684436	0	4
654	4	7.786447639	1	-0.090894904	156.0643532	1.321387504	2.039646432	0.206473233	10.91442082	0	2
655	4	0.722792608	1	1.171867115	14.6275462	0.954741565	0.564941794	0.444083527	3.238639964	0	2
656	2	12.02464066	0	-0.943970957	240.4928131	0.70477921	-0.956974408	-0.003016083	12.00957761	0	4
657	2	12.02464066	0	-0.104568357	240.4928131	0.803279751	0.014365026	-0.30991071	0.009605086	0	4
658	4	7.917864476	0	-0.020036468	157.9823827	1.294578764	1.1220124	0.418660482	12.01300598	0	2
659	4	12.02464066	0	-0.1496796	240.4387811	1.344313685	0.111502958	0.67101241	10.13280156	0	2
660	2	12.02464066	0	-0.198530619	240.4928131	0.790233166	0.569657415	-0.433715557	10.40894961	0	4
661	2	9.199178645	0	-0.448063111	183.9835729	0.75824875	-0.893027274	-0.06287461	12.02214266	0	4
662	4	12.02464066	0	0.006928082	240.7446222	1.28460844	-0.18810555	0.728280408	11.99980007	0	2
663	2	12.02464066	0	-0.020036468	240.4928131	0.815517901	1.146430648	-0.587155505	8.249347315	0	4
664	4	12.02464066	0	-0.975286999	240.1619416	1.742881112	0.804181046	0.580326576	12.0011836	0	2
665	4	12.02464066	0	0.976852692	240.6143785	0.998213066	1.970304775	0.126901004	12.00777447	0	2
666	2	12.02464066	0	0.360734742	240.4928131	0.877069973	0.213174332	-0.399136812	0.013009282	0	4
667	4	12.02464066	0	-0.020036468	240.2766175	1.294578764	1.373063797	0.35886456	12.0072076	0	2
668	4	12.02464066	0	0.247781262	240.4005082	1.200922898	0.762993351	0.480071047	12.00025543	0	2
669	2	12.02464066	0	-0.546518604	240.4928131	0.746622462	0.285313152	-0.334673928	0.175353195	0	4
670	4	12.02464066	0	-0.020036468	240.2641397	1.294578764	1.690223155	0.283322912	7.028198989	0	2
671	4	12.02464066	0	0.019735431	240.5209975	1.279916774	0.533312995	0.555298949	1.245288946	0	2
672	2	10.4476386	0	-0.319913349	208.9527721	0.77420749	0.549938239	-0.418095396	8.360680831	0	4
673	4	12.02464066	0	0.965498333	240.3015793	1.000868553	0.536815618	0.469354104	11.99292174	0	2
674	4	12.02464066	0	-0.033960328	240.8746083	1.299776728	0.751236278	0.508225706	12.02048205	0	2
675	4	1.00E-05	0	-0.020036468	-0.098070685	1.294578764	-0.523545157	0.810602661	12.0044557	0	2
676	2	12.02464066	0	-0.048302227	240.4928131	0.811371658	-0.731695651	-0.137275962	12.02181327	0	4
677	4	12.02464066	0	-0.027285423	240.5071299	1.297280664	0.754477221	0.506853088	10.44352079	0	2
678	2	12.02464066	0	-0.490537356	240.4928131	0.753167266	-1.182822749	0.009971774	12.00805615	0	4
679	4	12.02464066	0	-0.468255433	240.1810448	1.480163503	1.957237293	0.260060831	0.033752248	0	2
680	4	12.02464066	0	-0.528854774	240.2771152	1.508379787	0.047396115	0.720404033	11.24318807	0	2
681	2	12.02464066	0	-0.143245147	240.4928131	0.797839875	0.296289187	-0.373579388	0.040917557	0	4
682	2	12.02464066	0	0.136264551	240.4928131	0.839463516	-0.543427324	-0.198727521	1.53548151	1	4
683	2	12.02464066	0	0.076928972	240.4928131	0.830166131	1.198982978	-0.608398585	0.018232448	1	4
684	4	12.02464066	0	0.177524256	240.3972949	1.224366368	-0.597558681	0.810452572	12.01723177	0	2
685	4	6.340862423	0	-0.020036468	126.8199284	1.294578764	0.707408585	0.517411645	4.14043109	0	2
686	2	0.032854209	0	0.048551212	0.657084189	0.825810113	-1.09389202	-0.059723291	11.79148021	1	4
687	2	0.985626283	0	1.121432196	19.71252567	1.038369897	-0.791630833	-0.228266588	0.453086905	0	4
688	2	0.492813142	0	0.942032085	9.856262834	0.99499752	0.090665487	-0.422269207	7.631754248	0	4
689	4	3.811088296	0	0.09733315	75.96723934	1.252084867	1.194948092	0.39072625	11.9952471	0	2
690	2	0.065708419	0	1.087756438	1.314168378	1.029948011	0.771369542	-0.597514603	1.624864625	0	4
691	2	0.558521561	0	-0.052487759	11.17043121	0.810762346	-0.560137594	-0.17776134	12.00886495	0	4
692	4	0.032854209	0	0.248846544	0.841137693	1.200573338	1.042074692	0.41350303	0.027496651	0	2
693	2	0.032854209	0	-0.676266578	0.657084189	0.732097514	-0.29771967	-0.184129798	0.031973384	0	4
694	2	0.032854209	0	0.719923563	0.657084189	0.946112286	-0.262581435	-0.318144281	12.01384566	0	4
695	4	0.065708419	0	0.317440492	1.162810961	1.178428381	1.670956023	0.257541952	11.99315043	0	2
696	4	3.54825462	0	-0.020036468	71.31799193	1.294578764	0.874617357	0.477585527	11.9931944	0	2
697	2	0.558521561	0	-0.378385498	11.17043121	0.766806895	1.41897884	-0.619823225	0.597535145	0	4
698	2	0.032854209	0	-0.606600479	0.657084189	0.739786617	0.086053459	-0.281807001	11.9998786	0	4
699	4	2.891170431	0	0.129720372	58.13125106	1.240764539	-0.904139506	0.887776546	1.837590378	0	2
700	4	0.328542094	0	-0.275004441	6.522156186	1.395350436	1.808407258	0.278118526	10.55299123	0	2
701	2	0.065708419	0	0.33011106	1.314168378	0.871703547	0.005614165	-0.346943848	12.00704721	0	4
702	2	0.032854209	0	-0.344484887	0.657084189	0.771072851	-0.047346828	-0.273621619	0.026267394	0	4
703	4	0.459958932	1	-0.020036468	8.840460502	1.294578764	-0.537888379	0.814018959	8.498520587	0	2
704	4	0.032854209	0	-0.020036468	0.425524168	1.294578764	-0.830301235	0.883666435	11.99581405	0	2
705	4	0.131416838	0	0.932025992	3.012434738	1.008779563	-0.588541475	0.740406124	11.66553886	1	2
706	2	0.032854209	0	-0.758084289	0.657084189	0.723381897	-1.015720478	-0.00575204	0.156539515	0	4
707	4	12.02464066	0	1.661223115	240.2574678	0.861643566	1.11540782	0.268934572	12.01221141	0	2
708	2	12.02464066	0	-0.523283511	240.4928131	0.749318071	0.970476367	-0.499958428	11.99916126	0	4
709	4	12.02464066	0	0.099734106	240.1598605	1.251239752	0.7627783	0.493445247	7.117142312	0	2
710	2	10.57905544	0	-1.180751271	211.5811088	0.68331278	0.710181251	-0.378794336	12.01665546	0	4
711	4	4.106776181	1	-0.020036468	82.11527525	1.294578764	-0.073090595	0.703312496	12.01124302	0	2
712	2	0.032854209	0	1.678366476	0.657084189	1.198770643	-0.701716462	-0.299801901	11.99320388	0	4
713	4	12.02464066	0	0.501283172	240.2922478	1.122469356	1.071837101	0.38369702	11.99823058	0	2
714	2	12.02464066	0	0.708829675	240.4928131	0.943801409	-0.590325699	-0.239083144	12.02208723	0	4
715	4	12.02464066	0	1.098065598	240.6260316	0.970727668	-0.122657879	0.614498894	0.171218983	0	2
716	4	12.02464066	0	-0.020036468	240.4252516	1.294578764	0.132639095	0.654311388	0.048344523	0	2
717	2	12.02464066	0	-0.636297328	240.4928131	0.73647824	0.640113095	-0.411101567	0.034923084	0	4
718	2	12.02464066	0	-0.331243543	240.4928131	0.772757591	1.066509574	-0.540113765	0.84344651	0	4
719	2	12.02464066	0	-0.301488815	240.4928131	0.77658173	0.881145331	-0.498641012	1.287725437	0	4
720	2	0.032854209	0	0.389011172	0.657084189	0.882093904	0.144301469	-0.385277173	12.01084285	0	4
721	2	12.02464066	0	-0.341932538	240.4928131	0.771396783	-0.132678832	-0.253526762	1.029905309	0	4
722	2	0.032854209	0	-0.218871529	0.657084189	0.787483676	1.465283629	-0.645207086	12.00587684	0	4
723	2	12.02464066	0	-0.086848218	240.4928131	0.805805198	0.070414424	-0.324855329	12.02369284	0	4
724	2	0.032854209	0	-0.99535911	0.657084189	0.699915974	0.723859948	-0.398736066	12.02422809	0	4
725	2	12.02464066	0	1.246570862	240.4928131	1.070856002	0.513280598	-0.550334405	0.060543146	0	4
726	2	12.02464066	0	-0.24811723	240.4928131	0.783576158	0.380850131	-0.384282691	0.040085936	0	4
727	2	0.032854209	1	0.24811262	0.657084189	0.857707705	0.819862087	-0.533503882	12.00595765	0	4
728	4	12.02464066	0	-0.331482776	240.7652794	1.419348331	-0.049181787	0.725645356	10.91108277	0	2
729	2	12.02464066	0	0.834576618	240.4928131	0.970711588	0.540035647	-0.519631013	5.382829255	1	4
730	2	12.02464066	0	-0.027864015	240.4928131	0.814364193	0.004108553	-0.314370539	12.02184751	0	4
731	2	12.02464066	0	0.05944201	240.4928131	0.827475019	0.892278798	-0.533773495	11.75815485	0	4
732	2	12.02464066	0	-0.293259962	240.4928131	0.777648764	-0.238263563	-0.232758497	12.01421506	0	4
733	2	12.02464066	0	1.772357136	240.4928131	1.230212678	-0.71957726	-0.304006137	2.621573297	1	4
734	2	0.065708419	0	0.543712876	1.314168378	0.910789866	-0.170988205	-0.324102682	6.189326408	0	4
735	2	12.02464066	0	-0.285266334	240.4928131	0.778689241	-2.259232747	0.247880614	0.124372848	0	4
736	4	12.02464066	0	-0.793651208	239.992568	1.641520524	0.742015486	0.578787624	8.280791489	0	2
737	2	12.02464066	0	-0.31251492	240.4928131	0.775158412	-1.289126665	0.019270954	9.011031898	0	4
738	2	12.02464066	0	-0.357563967	240.4928131	0.769418985	0.850208225	-0.486226066	5.275803542	0	4
739	2	0.229979466	0	0.425182276	4.599589322	0.888618285	0.963390632	-0.583624553	12.01502184	0	4
740	2	0.032854209	0	0.039118145	0.657084189	0.824374904	0.35040081	-0.402878941	0.049620756	0	4
741	4	12.02464066	0	-0.020036468	240.6438342	1.294578764	-0.455948715	0.794502406	0.509723328	0	2
742	4	12.02464066	0	0.03339035	240.5478653	1.274945531	0.200118326	0.633431093	11.9943759	0	2
743	2	12.02464066	0	0.11118183	240.4928131	0.835501708	0.589242543	-0.466251857	10.81555548	0	4
744	4	1.117043121	0	-0.020036468	22.2380421	1.294578764	0.531953379	0.559201916	11.96517061	0	2
745	2	0.065708419	0	-0.613291131	1.314168378	0.739037223	-0.506737066	-0.140012871	0.001603955	1	4
746	4	12.02464066	0	0.559628505	239.8918705	1.105694028	0.408463695	0.536450039	7.336469341	1	2
747	2	12.02464066	0	0.141558485	240.4928131	0.840305657	0.872520093	-0.536457108	12.01096807	0	4
748	2	11.49897331	0	-0.586427818	229.9794661	0.742060348	-0.220114405	-0.210698696	1.106865224	0	4
749	4	1.00E-05	0	-0.384828317	0.111530014	1.442605701	1.6699833	0.320971831	12.01130085	0	2
750	4	0.098562628	0	1.446865735	2.030951494	0.899812463	1.966949751	0.08540295	12.01280242	0	2
751	2	12.02464066	0	1.164870643	240.4928131	1.049431402	-0.594002525	-0.279247182	12.02311148	0	4
752	4	6.472279261	1	-0.301086408	129.542317	1.406353898	-0.182126769	0.754575043	8.37219309	0	2
753	2	12.02464066	0	-0.304449035	240.4928131	0.776198885	-0.174096499	-0.247035015	12.023356	0	4
754	4	12.02464066	0	0.243081774	240.5088563	1.202467064	1.390716444	0.330981623	9.508030819	0	2
755	4	12.02464066	0	-0.39388327	241.0460123	1.446611469	1.104822855	0.456397741	12.02450625	0	2
756	2	12.02464066	0	-0.885637761	240.4928131	0.710443471	-0.194572938	-0.189855875	12.00354955	0	4
757	2	12.02464066	0	0.660003575	240.4928131	0.933772395	-0.83994992	-0.175233217	11.99760709	0	4
758	4	12.02464066	0	0.554521489	239.9181586	1.107144144	1.481676514	0.281289658	11.45232183	0	2
759	2	11.56468172	1	0.149429317	231.2936345	0.841561591	-0.226772054	-0.275333821	11.06259073	0	4
760	2	10.15195072	0	0.579056823	203.0390144	0.917642922	1.274863885	-0.671659268	12.00721762	0	4
761	4	4.566735113	1	-0.020036468	90.79425941	1.294578764	2.265060617	0.146406979	10.59691018	0	2
762	2	12.02464066	0	0.719111167	240.4928131	0.945942654	1.486348742	-0.734634848	11.99637286	0	4
763	2	12.02464066	0	-0.309270528	240.4928131	0.775576455	-0.308367393	-0.214620212	0.009445962	0	4
764	2	9.593429158	0	1.943888666	191.8685832	1.291287709	0.34610169	-0.573268046	2.075899934	0	4
765	4	12.02464066	0	-0.020036468	240.3676216	1.294578764	1.3139014	0.372955978	12.01935539	0	2
766	2	12.02464066	0	0.122905581	240.4928131	0.837347677	-0.296663637	-0.256299995	0.042184368	0	4
767	2	12.02464066	0	-0.020036468	240.4928131	0.815517901	-0.107216614	-0.288559301	12.00325401	0	4
768	2	0.032854209	0	-0.027872478	0.657084189	0.814362948	0.131898997	-0.34480716	12.00542083	0	4
769	2	12.02464066	0	-0.527191484	240.4928131	0.748862634	0.045928062	-0.279395985	0.070855099	0	4
770	2	12.02464066	0	0.624373966	240.4928131	0.92659741	-0.6955441	-0.206421723	0.02211391	1	4
771	2	12.02464066	0	0.365355309	240.4928131	0.877886376	-0.600334104	-0.205789562	8.878472935	1	4
772	2	12.02464066	0	0.116289432	240.4928131	0.836304682	0.291874242	-0.395883723	12.01036892	0	4
773	4	12.02464066	0	-0.020036468	240.286604	1.294578764	1.281760312	0.380611406	12.02087875	0	2
774	4	12.02464066	0	-0.020036468	240.6997948	1.294578764	0.095934176	0.663053839	11.99909892	0	2
775	2	12.02464066	0	-0.516678182	240.4928131	0.750089757	0.366390618	-0.356670503	0.035173825	0	4
776	2	12.02464066	0	-0.632162277	240.4928131	0.736936152	-0.806511285	-0.066913808	11.99566922	0	4
777	4	0.032854209	0	-0.534820315	0.181984366	1.51120102	2.352442883	0.171920246	0.069000927	0	2
778	2	12.02464066	0	0.10505886	240.4928131	0.834541636	-0.963136274	-0.095952161	9.64340164	0	4
779	2	10.38193018	0	2.057284782	207.6386037	1.334443421	-0.575039993	-0.364073366	0.19613447	1	4
780	2	3.219712526	0	-0.020036468	64.39425051	0.815517901	0.811972331	-0.507493556	12.01803575	0	4
781	2	12.02464066	0	-0.30054952	240.4928131	0.776703321	0.784485005	-0.475702791	11.9940292	0	4
782	4	1.084188912	0	1.189600816	21.47748552	0.950981942	-0.405150548	0.673546174	11.99356227	0	2
783	2	3.285420945	0	-0.342065413	65.70841889	0.771379909	-0.684358949	-0.122114535	6.896341403	0	4
784	4	3.318275154	0	-0.280656249	66.44692853	1.397723423	1.657517113	0.314566456	0.024506401	0	2
785	4	4.008213552	0	-0.020036468	80.81239608	1.294578764	0.972202249	0.454342563	12.02464066	0	2
786	4	8.804928131	0	0.58610409	176.1180763	1.098231762	-0.928317587	0.852464693	12.01981551	0	2
787	2	0.032854209	0	-0.100946929	0.657084189	0.803794168	1.15904021	-0.582877625	0.02845133	0	4
788	2	0.032854209	0	-0.14093353	0.657084189	0.798162241	2.025156929	-0.785572579	11.99637532	0	4
789	4	0.032854209	0	-0.020036468	0.609422659	1.294578764	1.600123719	0.304782975	11.99617873	0	2
790	2	0.032854209	0	-0.433421395	0.657084189	0.760024006	0.340592612	-0.358018282	12.00238057	0	4
791	4	0.032854209	0	0.116106367	0.482720762	1.245502134	-0.84221656	0.874252759	0.089622473	1	2
792	2	3.811088296	0	-0.201293004	76.22176591	0.789858234	-0.670421821	-0.138102422	1.223093538	0	4
793	4	0.197125257	0	1.985872192	3.769534047	0.81066503	0.848836967	0.303211305	12.01881948	0	2
794	4	0.131416838	0	1.5539805	2.439518872	0.880260356	2.205131217	0.019033	12.0094046	0	2
795	2	3.351129363	0	0.021489356	67.02258727	0.821709688	-1.234061155	-0.023902191	0.032804389	0	4
796	2	1.675564682	0	-0.028251159	33.51129363	0.814307241	-0.787118067	-0.125879766	12.01294826	0	4
797	2	0.032854209	0	-0.181790433	0.657084189	0.792515681	-0.526943223	-0.174031505	5.546443757	0	4
798	2	2.595482546	0	0.807171265	51.90965092	0.964710925	-0.778380061	-0.203141884	11.35543519	0	4
799	4	1.379876797	0	1.633313157	27.21211784	0.866398926	0.770275375	0.353650563	12.01864898	0	2
800	2	0.229979466	0	-0.873699352	4.599589322	0.711621918	0.499467571	-0.356238181	0.018237568	0	4
801	2	1.215605749	0	-0.339436284	24.31211499	0.771713969	-0.490606316	-0.168499522	0.019111244	0	4
802	2	12.02464066	0	-0.448813319	240.4928131	0.758158118	-1.725831489	0.135551871	0.039645433	0	4
803	4	0.032854209	0	0.744481004	0.585119346	1.055474631	1.09491377	0.356314845	8.799655098	0	2
804	2	12.02464066	0	1.200300721	240.4928131	1.058621771	-0.342054157	-0.342445151	10.14512608	0	4
805	2	12.02464066	0	-0.632988898	240.4928131	0.736844542	0.87998418	-0.468532271	0.012887271	0	4
806	4	0.032854209	0	-0.281880297	0.602319275	1.398238184	1.408914326	0.373889318	0.000803209	1	2
807	4	12.02464066	0	0.774094287	240.9905289	1.04782602	1.094113392	0.353840538	12.02239118	0	2
808	4	12.02464066	0	0.016938975	240.5687799	1.280938788	1.181830042	0.401085523	11.9925071	0	2
809	4	0.032854209	0	-0.020036468	1.08254004	1.294578764	0.385438376	0.594099151	6.098944345	0	2
810	2	12.02464066	0	0.669277145	240.4928131	0.935659605	-0.001531869	-0.375763842	3.772246455	0	4
811	2	12.02464066	0	-0.451645251	240.4928131	0.757816279	0.172414667	-0.316321333	10.59267663	0	4
812	2	0.098562628	0	-0.277926254	1.971252567	0.779648089	0.65255671	-0.446315748	11.99295201	0	4
813	2	12.02464066	0	0.343997757	240.4928131	0.874127482	-0.677709092	-0.185438236	12.00405002	0	4
814	2	12.02464066	0	-0.368473051	240.4928131	0.768047248	-0.188200322	-0.237914124	12.00887929	0	4
815	2	0.032854209	0	0.372495391	0.657084189	0.87915143	-0.567574853	-0.214234773	0.083580744	0	4
816	2	12.02464066	0	-0.185388073	240.4928131	0.792023634	-1.921137953	0.158364332	0.084292058	0	4
817	2	12.02464066	0	-0.259340845	240.4928131	0.782090729	-0.158295406	-0.254857903	12.00937719	0	4
818	2	12.02464066	0	-0.436215475	240.4928131	0.759684293	-0.405922126	-0.179960471	9.68262958	0	4
819	4	12.02464066	0	0.627934753	240.3692515	1.086628631	1.364143545	0.302677328	12.00907903	0	2
820	2	12.02464066	0	1.084737864	240.4928131	1.029199572	0.982791721	-0.647599913	12.00810895	0	4
821	2	12.02464066	0	-0.334744267	240.4928131	0.772311166	0.467903858	-0.397221628	3.010584272	0	4
822	2	12.02464066	0	1.090547736	240.4928131	1.030641041	0.51152356	-0.535875162	12.00256151	0	4
823	2	12.02464066	0	0.721210561	240.4928131	0.946381148	-0.705466518	-0.212772848	11.99620298	0	4
824	4	12.02464066	0	-0.472153662	240.5830086	1.481954589	-0.639106685	0.878814022	11.99856481	0	2
825	4	12.02464066	0	1.58832038	240.5312843	0.874197019	0.212321584	0.490594075	12.01279363	0	2
826	4	12.02464066	0	-0.236634368	240.5641079	1.379405308	-0.590061731	0.845937672	12.01821344	0	2
827	2	12.02464066	0	0.318932563	240.4928131	0.869763755	1.100476316	-0.606714328	0.01209689	0	4
828	2	12.02464066	0	-0.231914252	240.4928131	0.785734422	-1.896788105	0.156751595	10.90338898	0	4
829	4	12.02464066	0	-0.020036468	240.7766383	1.294578764	0.754588188	0.506174313	0.147408594	0	2
830	2	0.032854209	0	-0.178184013	0.657084189	0.793009763	-1.227337073	-0.007534849	0.008010132	0	4
831	2	12.02464066	0	0.059982441	240.4928131	0.827557857	0.400849036	-0.416772409	0.024537675	0	4
832	4	10.61190965	0	0.483748115	212.060425	1.127601269	1.139986195	0.369043138	0.060536034	1	2
833	2	12.02464066	0	-0.553318614	240.4928131	0.745839096	-0.006455575	-0.264567928	0.010892295	0	4
834	2	0.065708419	0	0.32649132	1.314168378	0.871074305	-0.896059513	-0.131855668	12.02164826	0	4
835	2	12.02464066	0	0.965380701	240.4928131	1.000438168	0.782210658	-0.58908399	12.01168473	0	4
836	2	12.02464066	0	1.327235163	240.4928131	1.092828924	-0.428352866	-0.333313368	10.32372492	0	4
837	2	12.02464066	0	0.241468446	240.4928131	0.856597022	-0.215358278	-0.286335113	12.01990067	0	4
838	4	0.032854209	0	-0.497591365	0.471162387	1.493722893	1.142032144	0.456868001	4.15646433	0	2
839	4	12.02464066	0	1.751173715	240.6703657	0.846733927	0.409363425	0.429006847	6.261634126	0	2
840	4	12.02464066	0	0.696642639	240.2868734	1.068056849	0.217352685	0.569639138	2.596444988	0	2
841	4	12.02464066	0	0.287838279	240.1489442	1.187897975	1.171283598	0.379218872	12.02363023	0	2
842	4	12.02464066	0	-0.02679959	239.9713774	1.297099293	0.253501452	0.626132774	12.01020063	0	2
843	4	12.02464066	0	-0.322340196	240.1585801	1.415420406	1.275286042	0.409358214	11.28141687	0	2
844	4	1.18275154	1	1.978106694	23.62459587	0.811796094	1.306623634	0.194873592	12.02391436	0	2
845	4	12.02464066	0	-0.234836969	240.249722	1.378665383	0.600168135	0.5622846	12.02452743	0	2
846	2	12.02464066	0	0.283978465	240.4928131	0.863763341	0.92302158	-0.561302235	0.057938876	0	4
847	2	10.84188912	0	0.829047091	216.8377823	0.969494633	1.106046553	-0.653947009	12.0164729	0	4
848	4	12.02464066	0	0.371463932	240.3222138	1.161481487	0.875693203	0.442097587	12.0115303	0	2
849	4	12.02464066	0	-0.020036468	240.2310038	1.294578764	1.594475039	0.306128389	12.01472578	0	2
850	2	12.02464066	0	-0.488594214	240.4928131	0.753397537	0.287028346	-0.340295156	12.00664559	0	4
851	2	12.02464066	0	0.581999039	240.4928131	0.918218539	0.050790474	-0.380371798	11.9980754	0	4
852	2	12.02464066	0	0.711792279	240.4928131	0.94441735	-0.15190707	-0.343773176	0.230637284	0	4
853	4	12.02464066	0	-0.020036468	240.3104102	1.294578764	1.529987179	0.321488236	0.096973135	0	2
854	4	12.02464066	0	0.854209691	240.6710939	1.027657634	1.769940127	0.185661077	12.00108097	0	2
855	2	12.02464066	0	0.045827572	240.4928131	0.825395069	0.541207305	-0.448929404	1.690933025	0	4
856	2	12.02464066	0	0.437716843	240.4928131	0.890905132	0.113702746	-0.382372203	8.559862794	0	4
857	2	2.36550308	1	-0.020036468	47.3100616	0.815517901	0.722115955	-0.486091385	3.494486987	0	4
858	2	0.032854209	0	-0.663840335	0.657084189	0.733450683	-0.492749545	-0.13879545	0.043068543	0	4
859	2	12.02464066	0	-0.496870842	240.4928131	0.752418174	0.21225313	-0.321740221	0.023301683	0	4
860	2	12.02464066	0	0.239478076	240.4928131	0.856264972	0.044686671	-0.348094021	11.99767455	0	4
861	2	12.02464066	0	-0.281418384	240.4928131	0.779191495	0.718316107	-0.46166419	12.01398494	0	4
862	2	12.02464066	0	-0.421111378	240.4928131	0.761526004	-1.304927293	0.032807132	12.01688318	0	4
863	2	12.02464066	0	0.042050589	240.4928131	0.824820386	-0.66529145	-0.161223229	0.089620117	0	4
864	4	12.02464066	0	0.393588006	240.4543035	1.154664119	2.283835463	0.104712479	12.00984395	0	2
865	2	12.02464066	0	0.209059116	240.4928131	0.851228556	-0.078230803	-0.316079845	0.028319943	0	4
866	2	0.952772074	0	-0.499955542	19.05544148	0.752054136	0.601248735	-0.414114373	12.02291604	0	4
867	2	12.02464066	0	-0.648503253	240.4928131	0.735131731	0.001157215	-0.257815353	11.99711015	0	4
868	2	12.02464066	0	0.190356944	240.4928131	0.848167511	0.654203485	-0.488849468	12.00839119	0	4
869	4	12.02464066	0	-0.020036468	240.7525436	1.294578764	-0.995594889	0.923036407	2.859218138	0	2
870	4	12.02464066	0	0.378514498	240.1875942	1.159301232	1.956141066	0.184119871	0.329766166	0	2
871	2	0.065708419	0	-0.020486537	1.314168378	0.81545145	0.132406417	-0.34559269	11.99724527	0	4
872	2	0.032854209	0	0.332543357	0.657084189	0.872126968	0.574881649	-0.482751998	12.00341551	0	4
873	4	12.02464066	0	-0.455116035	240.4291148	1.474150492	2.768471547	0.065657005	12.0092953	0	2
874	4	12.02464066	0	0.379277055	240.6143048	1.159065857	1.318918251	0.335826248	8.68503633	1	2
875	2	0.032854209	0	0.62430905	0.657084189	0.926584446	0.992205011	-0.608407328	12.00253843	0	4
876	2	0.032854209	0	0.563775962	0.657084189	0.914666091	-0.304970045	-0.293996127	11.99909209	0	4
877	4	12.02464066	0	-0.131925825	240.232349	1.337322998	0.826539617	0.499105865	0.016073466	0	2
878	2	12.02464066	0	0.921858186	240.4928131	0.990344326	-0.322491046	-0.322047282	1.03316957	0	4
879	2	1.839835729	0	-0.67807575	36.79671458	0.731901158	-1.279092789	0.049778417	9.013693825	0	4
880	2	0.065708419	0	-0.624964767	1.314168378	0.737735316	0.075708938	-0.277690494	0.026832076	0	4
881	2	0.952772074	0	-0.571145058	19.05544148	0.743797285	-0.461577234	-0.154561916	12.00598065	0	4
882	4	0.032854209	0	-0.365169232	0.888864156	1.433967109	2.043148961	0.230321341	12.02199098	0	2
883	2	0.032854209	0	0.456380249	0.657084189	0.894335126	0.66200536	-0.514647559	11.83135554	1	4
884	4	0.657084189	0	1.620585043	13.21147885	0.8685883	1.103574988	0.275410019	0.021512497	1	2
885	2	12.02464066	0	1.605752303	240.4928131	1.175410031	-0.662632002	-0.30257646	12.00747869	0	4
886	2	1.00E-05	0	0.412417536	0	0.886303204	0.740779255	-0.529453814	0.073339242	0	4
887	2	12.02464066	0	0.89580139	240.4928131	0.984398937	1.141678269	-0.668441159	11.99406436	0	4
888	2	0.032854209	0	0.971440665	0.657084189	1.001860003	-1.1251173	-0.13533816	5.828491148	0	4
889	2	11.17043121	0	-0.403081258	223.4086242	0.763741631	1.052778996	-0.530378608	12.01424002	0	4
890	2	9.264887064	1	0.188580314	185.2977413	0.847878116	-0.445594731	-0.226737455	12.0124477	0	4
891	4	1.412731006	0	0.034231152	28.10845956	1.274640465	0.445398756	0.574934046	2.036895294	1	2
892	2	0.131416838	0	2.465510938	2.628336756	1.510242678	1.465443185	-0.886816584	5.336967533	0	4
893	2	12.02464066	0	-0.01309734	240.4928131	0.816544208	0.380213755	-0.4052809	12.01211747	0	4
894	2	12.02464066	0	0.286277925	240.4928131	0.864155067	1.372035771	-0.668456262	7.423613581	0	4
895	4	12.02464066	0	1.183559785	240.2815949	0.952259161	-0.293189283	0.647422658	11.99601302	0	2
896	4	12.02464066	0	1.037390361	240.5019481	0.984290873	0.931542246	0.36886766	11.99946831	0	2
897	4	12.02464066	0	-0.257778578	240.7233991	1.388156563	1.512840429	0.346967042	10.68474644	0	2
898	2	12.02464066	0	-1.012263072	240.4928131	0.698341651	-0.719837221	-0.053352184	12.02464066	0	4
899	4	12.02464066	0	-0.020036468	240.0505859	1.294578764	0.120168801	0.657281588	8.949680501	0	2
900	2	12.02464066	0	0.163459402	240.4928131	0.843811862	0.627681658	-0.480111897	11.99670884	0	4
901	2	12.02464066	0	0.122047552	240.4928131	0.837212231	-1.620540049	0.059100743	5.237535078	0	4
902	4	12.02464066	0	0.676030885	240.6237818	1.073565585	0.267000722	0.559668751	12.00854084	0	2
903	4	12.02464066	0	-0.179576679	240.4655051	1.356218092	1.073520641	0.444567602	0.025215558	0	2
904	2	12.02464066	0	-0.492208393	240.4928131	0.752969409	-0.878941496	-0.06225689	0.016410503	0	4
905	4	12.02464066	0	0.952311241	240.2752198	1.003970451	1.045277875	0.349434276	11.99200742	0	2
906	2	12.02464066	0	0.448609028	240.4928131	0.892903272	0.628714624	-0.506018962	10.3584975	0	4
907	2	12.02464066	0	0.588571217	240.4928131	0.919507194	-0.341388039	-0.287553378	12.00518169	0	4
908	2	1.00E-05	1	1.291165043	0	1.082900736	-0.686264422	-0.268637476	0.018824304	0	4
909	2	12.02464066	0	-0.607597435	240.4928131	0.739674803	0.350025652	-0.344590707	11.065785	0	4
910	2	12.02464066	0	0.207228684	240.4928131	0.850927778	0.184667742	-0.378532821	10.80496098	0	4
911	2	12.02464066	0	-0.123103985	240.4928131	0.80066042	-0.935528541	-0.081995119	0.872414914	0	4
912	4	0.003285421	1	0.795922206	0.203227496	1.042255785	0.751980477	0.433366112	12.01790533	0	2
913	4	12.02464066	0	-0.020036468	240.4254226	1.294578764	0.853765977	0.48255195	4.169002329	0	2
914	2	12.02464066	0	-0.888500269	240.4928131	0.71016189	-0.614616976	-0.089551347	12.00885171	0	4
915	2	12.02464066	0	0.353077741	240.4928131	0.875720949	-0.25097166	-0.287896529	12.01591399	0	4
916	2	12.02464066	0	-0.370405506	240.4928131	0.767804986	0.907288138	-0.498665844	7.249674261	0	4
917	2	9.396303901	0	-0.766438431	187.926078	0.722510627	-0.222832754	-0.193851817	12.0175111	0	4
918	2	12.02464066	0	0.421751721	240.4928131	0.88799474	0.321194255	-0.430356219	0.153804138	1	4
919	2	12.02464066	0	-1.055459317	240.4928131	0.69437482	-0.175659705	-0.179078177	9.306095006	0	4
920	2	11.00616016	0	-0.32372677	220.1232033	0.773718636	0.406789836	-0.383656849	12.00914751	0	4
921	2	12.02464066	0	0.545411844	240.4928131	0.911116699	0.862279947	-0.570361443	0.031199969	0	4
922	2	12.02464066	0	0.031847471	240.4928131	0.823273016	-0.388856303	-0.22614691	1.099268892	0	4
923	2	12.02464066	0	-0.399166704	240.4928131	0.764225147	1.708385414	-0.686884528	12.01279417	0	4
924	2	12.02464066	0	-0.271745988	240.4928131	0.780457989	1.265315442	-0.592820015	0.02783643	0	4
925	4	0.262833676	1	0.974745926	4.78868303	0.998704717	1.407044575	0.261249032	10.90156	0	2
926	4	11.92607803	0	0.567867591	238.6849457	1.103361876	-0.269947944	0.697294028	11.9958485	0	2
927	2	12.02464066	0	-0.103105303	240.4928131	0.80348747	-0.480198845	-0.192246164	12.01171727	0	4
928	2	12.02464066	0	0.040699987	240.4928131	0.824615134	0.925838795	-0.54008026	1.127855013	0	4
929	4	12.02464066	0	0.9218738	240.5431822	1.011203603	0.20434913	0.55246747	4.196142646	0	2
930	2	6.50513347	1	-0.102992426	130.1026694	0.803503502	0.589245996	-0.446978826	12.00173867	0	4
931	4	12.02464066	0	-0.475294524	240.4555217	1.483400075	1.230197464	0.433862084	11.99233232	0	2
932	2	12.02464066	0	-0.312260071	240.4928131	0.775191227	-1.254151553	0.010917577	12.01210566	0	4
933	4	12.02464066	0	0.237117338	240.6801467	1.204431771	-0.372335442	0.751445584	12.01284749	0	2
934	2	12.02464066	0	-0.040357475	240.4928131	0.812531515	-1.083326023	-0.054238899	0.128588242	0	4
935	2	12.02464066	0	-0.111069106	240.4928131	0.802358518	0.356684083	-0.390859934	10.47646859	0	4
936	4	0.328542094	0	0.385851907	6.775323774	1.15703991	1.316942958	0.335705046	0.876609672	0	2
937	4	12.02464066	0	-0.020036468	240.2873576	1.294578764	1.01355298	0.444493563	11.99919775	0	2
938	4	12.02464066	0	1.578918467	240.686514	0.875847414	1.385001892	0.212128834	12.02464066	0	2
939	4	12.02464066	0	0.635920801	241.1434922	1.084439167	0.961913422	0.397762624	0.018562349	0	2
940	2	12.02464066	0	-0.594141374	240.4928131	0.741188388	-0.616884435	-0.115501065	0.037373318	0	4
941	2	12.02464066	0	0.672947731	240.4928131	0.936408853	-1.015084138	-0.134684263	6.659095243	1	4
942	4	12.02464066	0	-0.733008556	240.0076822	1.609554983	0.809346316	0.557293312	0.031185545	0	2
943	4	12.02464066	0	-0.489624395	240.9671693	1.49002202	1.319958011	0.413772304	12.01175657	0	2
944	4	12.02464066	0	-0.020036468	240.3461668	1.294578764	0.665586762	0.52737285	0.013798675	0	2
945	2	12.02464066	0	1.096583348	240.4928131	1.032142678	0.062419732	-0.42944987	12.01327498	0	4
946	4	12.02464066	0	0.929342069	240.6447332	1.009419283	1.435439714	0.25857178	12.02310895	0	2
947	2	0.032854209	0	0.386572708	0.657084189	0.88165803	-0.110148886	-0.324452239	11.99621912	0	4
948	2	12.02464066	0	0.963371513	240.4928131	0.999967647	0.94557855	-0.627814471	5.640988798	0	4
949	2	9.199178645	0	-0.854278205	183.9835729	0.713553128	-0.456742148	-0.130233982	12.00436441	0	4
950	2	12.02464066	0	-0.037636292	240.4928131	0.812929775	-0.473041042	-0.199842676	11.99469732	0	4
951	4	12.02464066	0	1.007699539	240.5711898	0.991069707	0.91243776	0.376089925	11.99428805	0	2
952	2	2.98973306	1	0.657337689	59.79466119	0.933231392	-0.539902702	-0.246459155	12.01569809	0	4
953	4	0.032854209	0	-0.020036468	1.050412603	1.294578764	2.359538205	0.123904119	0.013809502	0	2
954	2	12.02464066	0	0.309203032	240.4928131	0.868083649	0.595584036	-0.485582504	12.02268207	0	4
955	2	12.02464066	0	0.455548979	240.4928131	0.894181715	-1.525091741	0.006354395	3.275603941	0	4
956	4	12.02464066	0	0.473420107	240.6682938	1.130643711	-0.342220879	0.723007606	9.163019048	0	2
957	2	12.02464066	0	-0.411768315	240.4928131	0.762671788	0.161881141	-0.31740102	12.01502717	0	4
958	2	12.02464066	0	0.309350124	240.4928131	0.868108992	0.534975087	-0.47115978	12.01610348	0	4
959	4	12.02464066	0	0.428883855	240.7005215	1.143933202	1.491015761	0.290371531	11.99481414	0	2
960	2	12.02464066	0	0.423666112	240.4928131	0.88834258	1.185794633	-0.63646074	11.99346273	0	4
961	2	12.02464066	0	0.106180189	240.4928131	0.834717253	0.447538325	-0.432050359	11.9933793	0	4
962	4	12.02464066	0	-0.395522493	240.0806503	1.447338454	-0.981311059	0.953424791	11.99394057	0	2
963	2	4.665297741	1	0.088780598	93.30595483	0.832002583	-0.547170307	-0.19356286	0.145915178	0	4
964	4	0.065708419	1	0.094663225	1.569642236	1.253025774	0.170913387	0.634873148	1.125098197	0	2
965	2	0.558521561	0	-0.315824573	11.17043121	0.774732614	0.07730788	-0.30589131	12.00726921	0	4
966	2	1.412731006	0	-0.296554058	28.25462012	0.777221125	0.130734873	-0.320350839	0.023038759	0	4
967	2	1.18275154	0	0.210102077	23.6550308	0.851400052	0.32412981	-0.412008755	0.050097771	0	4
968	2	0.032854209	0	0.332383226	0.657084189	0.872099078	0.308064789	-0.419186616	12.02438255	0	4
969	4	0.003285421	1	-0.461856916	0.071982776	1.477230712	1.159401655	0.449515101	11.3806892	0	2
970	2	0.098562628	0	0.302953071	1.971252567	0.867008432	0.018098935	-0.347473508	0.035157452	1	4
971	2	3.351129363	0	0.426371617	67.02258727	0.888834696	0.258269175	-0.41578435	12.01644196	0	4
972	4	3.351129363	0	1.456961735	66.92309011	0.897927432	-1.294390717	0.861286971	0.000491593	1	2
973	4	2.135523614	0	0.727732827	42.9576594	1.059847612	1.125538735	0.350527723	12.01952678	0	2
974	2	9.067761807	0	0.548309202	181.3552361	0.91167467	0.185282416	-0.409373559	11.99842769	0	4
975	2	0.065708419	0	0.759997841	1.314168378	0.954560599	-0.782495264	-0.197916511	12.02137329	0	4
976	2	1.379876797	1	0.251957657	27.59753593	0.858352048	-0.795260624	-0.149156755	11.99692804	0	4
977	4	1.149897331	0	0.764960053	23.07994257	1.050173931	1.636964798	0.225365111	12.00625422	0	2
978	2	0.131416838	0	1.349509475	2.628336756	1.09904418	-0.792749036	-0.248525259	12.01428804	0	4
979	4	3.318275154	0	1.129848043	66.15983351	0.963775477	2.456454594	-0.002659404	10.40357686	0	2
980	2	0.065708419	0	-0.037197789	1.314168378	0.812993999	0.352856653	-0.396596097	11.99489999	0	4
981	4	2.595482546	0	0.235384248	51.66405371	1.205003687	-0.497831846	0.781492531	9.212552349	0	2
982	2	2.299794661	0	0.016578064	45.99589322	0.820971084	-0.717333803	-0.146535368	12.01505008	0	4
983	2	3.219712526	0	-0.133724751	64.39425051	0.799169784	-0.043975018	-0.293391336	11.02477299	0	4
984	4	2.39835729	0	0.688449608	48.02644403	1.070240166	0.927418815	0.401251475	4.168365668	1	2
985	2	0.032854209	0	-0.229386578	0.657084189	0.786072592	-0.066813082	-0.279342973	12.02260362	0	4
986	2	12.02464066	0	1.415617087	240.4928131	1.117876888	-0.115958146	-0.415673783	0.031167991	0	4
987	2	12.02464066	0	0.218748754	240.4928131	0.85282507	0.601416431	-0.478831563	12.02197349	0	4
988	2	10.67761807	0	-0.525450196	213.5523614	0.749065461	0.895780712	-0.481972285	12.0113793	0	4
989	2	12.02464066	0	0.039913106	240.4928131	0.82449561	0.349320728	-0.402693225	12.02244506	0	4
990	2	0.032854209	0	-0.237847638	0.657084189	0.784942183	0.318335426	-0.370316989	12.02411551	0	4
991	4	12.02464066	0	1.353051377	240.4657591	0.917761607	-0.87405137	0.770520752	12.01672302	0	2
992	2	12.02464066	0	0.832554141	240.4928131	0.970266109	0.58858712	-0.531013094	12.02464066	0	4
993	2	12.02464066	0	0.070458974	240.4928131	0.829167877	1.804817545	-0.752115225	12.00175988	0	4
994	2	12.02464066	0	0.249251057	240.4928131	0.857898361	0.761606035	-0.519730789	12.00767412	0	4
995	4	12.02464066	0	0.129542395	240.7680153	1.24082628	1.415068294	0.335399025	12.00316847	0	2
996	4	12.02464066	0	0.284926749	240.6697831	1.188836471	1.179145597	0.377608299	12.00301297	0	2
997	2	12.02464066	0	0.116123136	240.4928131	0.836278508	-1.25535875	-0.02734572	12.01568293	0	4
998	4	12.02464066	0	-0.859074576	239.8852932	1.677039799	1.448986542	0.416287392	0.069015516	0	2
999	2	0.887063655	1	2.230142594	17.7412731	1.40480212	1.08799018	-0.775732934	7.563891141	0	4
1000	2	0.032854209	0	0.467389375	0.657084189	0.89637251	0.967441786	-0.588387744	12.00229752	0	4
1001	2	11.79466119	0	0.002407131	235.8932238	0.818849434	-0.860057752	-0.11126583	6.46350728	0	4
1002	2	0.032854209	0	-0.104093255	0.657084189	0.803347188	-0.546929603	-0.176263192	11.99933996	0	4
1003	2	12.02464066	0	0.589845858	240.4928131	0.919757582	0.258310672	-0.430505519	7.844773539	0	4
1004	2	0.065708419	0	0.42234223	1.314168378	0.888102001	0.608625762	-0.498870369	12.01487653	0	4
1005	2	12.02464066	0	-0.033269797	240.4928131	0.813569897	2.003179131	-0.79002668	9.720895931	0	4
1006	2	12.02464066	0	-0.166948642	240.4928131	0.794554377	0.154862611	-0.337761012	11.99711909	0	4
1007	4	12.02464066	0	1.48889611	240.4545561	0.892023312	0.876451582	0.341357603	9.07599752	0	2
1008	2	11.07186858	1	1.169294174	221.4373717	1.050570525	1.598944485	-0.801965752	1.48149129	0	4
1009	2	12.02464066	0	-0.170615724	240.4928131	0.794049341	0.797592034	-0.490517581	12.00190203	0	4
1010	4	12.02464066	0	0.842541101	240.5903213	1.030548217	0.812805231	0.414683448	12.01759214	0	2
1011	2	11.40041068	0	0.296392786	228.0082136	0.865883209	-0.504259037	-0.222466875	11.99192936	0	4
1012	2	12.02464066	0	-0.478998193	240.4928131	0.754537787	0.283097759	-0.340222521	11.99511793	0	4
1013	2	12.02464066	0	-0.760751326	240.4928131	0.723103376	0.487143151	-0.363467084	0.040782054	0	4
1014	2	1.511293634	0	-0.220854973	30.22587269	0.787216972	-0.328339071	-0.217819963	0.023033545	0	4
1015	4	12.02464066	0	1.850110468	240.7722301	0.831044336	0.028450508	0.510829983	12.01860254	0	2
1016	4	12.02464066	0	1.574866046	240.381158	0.876561014	1.577316103	0.166687735	9.880128361	0	2
1017	2	12.02464066	0	0.836106561	240.4928131	0.971048859	-0.606642657	-0.246650571	9.329512126	0	4
1018	2	12.02464066	0	-0.302492032	240.4928131	0.776451925	0.650279387	-0.44356262	2.792350804	0	4
1019	2	1.00E-05	0	0.778329876	0	0.958478484	-1.409709496	-0.050175102	0.838220538	0	4
1020	4	12.02464066	0	-0.020036468	240.561035	1.294578764	1.457709608	0.338703452	12.00051823	0	2
1021	4	12.02464066	0	0.388301738	240.4826406	1.156286624	1.167793667	0.371009258	11.99915134	0	2
1022	4	12.02464066	0	-0.020036468	240.476541	1.294578764	-0.161812045	0.724444348	7.288992168	1	2
1023	4	12.02464066	0	0.136017154	240.3481723	1.238583495	0.638652406	0.519744636	0.008065047	0	2
1024	2	12.02464066	0	-0.020036468	240.4928131	0.815517901	1.673641577	-0.712727655	12.00105622	0	4
1025	2	0.032854209	0	0.216989303	0.657084189	0.852534635	0.10365469	-0.360115343	0.755552665	0	4
1026	2	0.003285421	1	0.430297307	0.065708419	0.889549866	-0.257662133	-0.293252081	12.00712389	0	4
1027	4	12.02464066	0	0.311644278	240.7104851	1.180272235	0.90251545	0.441092269	11.99319164	0	2
1028	4	0.098562628	1	1.588159942	2.013737027	0.874225121	0.313584694	0.466489464	0.002987167	1	2
1029	2	12.02464066	0	1.392724785	240.4928131	1.111289218	0.455979606	-0.549838945	11.0398629	0	4
1030	2	12.02464066	0	-0.272435987	240.4928131	0.780367451	1.312925867	-0.604097867	4.526156722	1	4
1031	2	12.02464066	0	0.186048731	240.4928131	0.847466164	1.423856535	-0.671779263	12.00952916	0	4
1032	4	12.02464066	0	0.221427317	240.7000494	1.209626414	0.874963162	0.455773484	12.02084295	0	2
1033	2	12.02464066	0	-0.19453297	240.4928131	0.790776617	0.960446283	-0.527154183	9.545742564	0	4
1034	2	12.02464066	0	0.817581168	240.4928131	0.966981203	1.050157705	-0.639603456	0.034015733	0	4
1035	2	12.02464066	0	0.129850994	240.4928131	0.838446062	-0.579822031	-0.189481792	12.01303085	0	4
1036	4	0.032854209	0	-0.177672743	0.790361552	1.355455002	0.634009182	0.54907998	0.021269264	0	2
1037	2	12.02464066	0	1.319193565	240.4928131	1.090600944	-1.038430891	-0.187280092	12.00870841	0	4
1038	4	0.032854209	0	-0.697164291	0.697222642	1.591083648	1.179693311	0.465857648	12.00563907	0	2
1039	4	0.131416838	1	-0.020036468	2.721286181	1.294578764	0.832533018	0.487609258	12.02386997	0	2
1040	4	12.02464066	0	0.789445039	240.1713275	1.043902745	-0.02329579	0.618605848	1.65619669	0	2
1041	4	0.065708419	0	0.241942707	1.118255904	1.202841853	0.424431843	0.561235722	0.01354184	0	2
1042	4	12.02464066	0	-0.020036468	240.2534587	1.294578764	1.74196894	0.270997998	1.1057447	0	2
1043	2	12.02464066	0	0.300978312	240.4928131	0.866669356	0.180720498	-0.386029325	12.00128678	0	4
1044	2	12.02464066	0	-0.381562047	240.4928131	0.766410628	-0.933633123	-0.059187555	12.00938926	0	4
1045	4	12.02464066	0	0.104264839	240.5825869	1.249647561	1.435352398	0.332842481	0.096196474	0	2
1046	4	0.131416838	0	-0.10793168	2.517433194	1.327967039	0.769563755	0.510517221	0.069903307	0	2
1047	2	11.72895277	0	0.405010276	234.5790554	0.884966119	-0.580327166	-0.214123463	0.857312776	0	4
1048	2	12.02464066	0	0.999065196	240.4928131	1.008392871	0.413149913	-0.504211683	12.0224335	0	4
1049	2	7.523613963	0	-0.550949476	150.4722793	0.746111739	-0.655622318	-0.110161301	6.670697743	0	4
1050	2	11.00616016	0	0.131886766	220.1232033	0.838768688	0.174752888	-0.369391152	12.01939344	0	4
1051	2	2.891170431	1	0.817875603	57.82340862	0.967045577	0.449981114	-0.496678696	12.01465586	0	4
1052	4	12.02464066	0	-0.020036468	240.8805203	1.294578764	1.777965355	0.2624243	0.009653482	0	2
1053	2	7.490759754	1	0.841741468	149.8151951	0.972293145	-0.142112692	-0.357800337	12.00418026	0	4
1054	2	12.02464066	0	-0.718943421	240.4928131	0.727509702	1.568467284	-0.624781376	0.034789836	0	4
1055	4	12.02464066	0	0.496682727	240.1359699	1.123811673	1.177112006	0.359036434	12.0215235	0	2
1056	2	12.02464066	0	0.423383782	240.4928131	0.888291262	0.903331628	-0.569157731	12.00383706	0	4
1057	4	12.02464066	0	0.194036297	240.4872601	1.218787038	0.964925498	0.436811033	12.00339509	0	2
1058	2	12.02464066	0	0.543912638	240.4928131	0.910828281	0.621750926	-0.512936845	11.99964806	0	4
1059	2	12.02464066	0	-0.259065949	240.4928131	0.782127018	-1.077894968	-0.035850584	4.374290278	0	4
1060	2	0.131416838	0	0.072543367	2.628336756	0.829489147	-0.399124006	-0.227363611	0.501672603	0	4
1061	2	2.201232033	0	0.478597342	44.02464066	0.898457516	0.662740152	-0.516821922	12.00186107	0	4
1062	2	1.00E-05	0	-0.874266891	0	0.711565746	-0.062590195	-0.222315069	11.99961786	0	4
1063	2	2.98973306	0	-0.098057624	59.79466119	0.804205215	0.018564949	-0.311496967	8.382646556	0	4
1064	2	0.032854209	0	-0.56292678	0.657084189	0.744736474	-0.429227243	-0.163006676	0.13291738	0	4
1065	2	2.431211499	0	-0.323984593	48.62422998	0.773685616	0.019600335	-0.29141208	0.03612355	0	4
1066	2	3.088295688	0	-0.26626427	61.76591376	0.781178312	-0.44454637	-0.186055028	11.99563562	0	4
1067	2	0.262833676	0	1.277138848	5.256673511	1.079085148	0.456517503	-0.539565316	12.0217095	0	4
1068	2	0.065708419	0	0.119471876	1.314168378	0.836805971	0.048314513	-0.338158574	12.01097466	0	4
1069	2	0.065708419	0	-0.42386623	1.314168378	0.76118912	0.901450856	-0.4924645	0.03956312	0	4
1070	4	2.858316222	0	-0.020036468	57.41300518	1.294578764	0.650549596	0.530954433	8.049097911	0	2
1071	4	0.229979466	0	-0.021461579	4.237799077	1.29510922	0.388230972	0.593562253	3.610369165	0	2
1072	2	0.394250513	0	-0.873603333	7.885010267	0.711631423	-0.317382847	-0.161687761	11.65922479	0	4
1073	4	1.215605749	0	-0.35368104	24.18053804	1.428955678	0.561685391	0.582145448	0.018785088	0	2
1074	2	1.00E-05	0	0.184892721	0	0.847278215	0.675900288	-0.493525522	0.02898243	0	4
1075	4	4.632443532	0	-0.020036468	92.64058078	1.294578764	0.85567217	0.482097929	12.02349074	0	2
1076	4	1.18275154	0	-0.49454802	23.8773915	1.492307546	0.845396807	0.527247322	12.00194219	0	2
1077	2	12.02464066	0	-0.027504135	240.4928131	0.814417143	0.973413964	-0.54527402	12.00912671	0	4
1078	2	12.02464066	0	-0.667714406	240.4928131	0.733027967	-0.816476994	-0.061340767	0.043478838	0	4
1079	4	12.02464066	0	0.771218866	239.8647129	1.04856405	1.095502591	0.35376842	12.01243775	0	2
1080	2	12.02464066	0	-0.020036468	240.4928131	0.815517901	-0.456620666	-0.205337547	12.01661465	0	4
1081	2	12.02464066	0	-0.065909805	240.4928131	0.808816458	0.615607517	-0.456594785	11.52847373	1	4
1082	2	0.032854209	0	0.173090585	0.657084189	0.845365182	0.146320144	-0.366326977	0.54147242	0	4
1083	2	12.02464066	0	-0.014013743	240.4928131	0.81640848	-0.622591488	-0.16634828	8.958097781	0	4
1084	4	12.02464066	0	0.192645376	240.4982265	1.21925536	-1.475027957	1.018089182	12.00110387	0	2
1085	2	12.02464066	0	1.391741178	240.4928131	1.111007747	0.677317852	-0.602469214	12.00279325	0	4
1086	4	1.149897331	0	-0.020036468	23.61026246	1.294578764	-0.250691185	0.745613758	12.01529532	0	2
1087	2	0.032854209	0	-0.747014131	0.657084189	0.724541692	-0.79231719	-0.0599589	0.011357905	0	4
1088	2	12.02464066	0	-0.535338867	240.4928131	0.747915811	1.176015549	-0.547829281	2.511633161	0	4
1089	2	12.02464066	0	0.4490667	240.4928131	0.892987454	-0.919658581	-0.137265532	11.99831007	0	4
1090	2	12.02464066	0	-0.629090923	240.4928131	0.737276845	-1.288907762	0.047707951	11.99924259	0	4
1091	2	12.02464066	0	-0.185272778	240.4928131	0.79203939	1.49860767	-0.656167873	11.99338147	0	4
1092	4	2.102669405	1	-0.026561248	42.39579715	1.29701033	0.107709434	0.660836359	12.01187405	0	2
1093	2	0.032854209	0	-0.110666293	0.657084189	0.80241552	-0.483659516	-0.19074147	1.113343863	0	4
1094	4	12.02464066	0	0.439265398	240.500827	1.140810549	1.529564091	0.280255763	0.031638192	0	2
1095	4	12.02464066	0	-0.216704137	240.9306119	1.371235488	0.231266889	0.648518434	11.99254019	0	2
1096	4	2.168377823	1	1.542921096	43.19498885	0.882233955	-0.128963213	0.575967516	0.464651877	0	2
1097	2	0.427104723	0	-0.35185972	8.542094456	0.770139049	-1.068354872	-0.029772216	12.02464066	0	4
1098	2	1.445585216	0	-0.85831801	28.91170431	0.713149967	-0.702496442	-0.071336186	11.99868061	0	4
1099	2	4.76386037	0	-0.296680618	95.27720739	0.777204708	0.651615899	-0.444403931	2.54398491	0	4
1100	2	12.02464066	0	-0.020036468	240.4928131	0.815517901	0.22221069	-0.367022953	12.01470968	0	4
1101	2	12.02464066	0	-0.117379869	240.4928131	0.801466888	-0.520841756	-0.181281165	11.99806184	0	4
1102	2	11.137577	0	-0.084161504	222.75154	0.806189938	0.677886786	-0.469786088	12.02438245	0	4
1103	2	12.02464066	0	-0.4916866	240.4928131	0.753031174	-1.612604341	0.112441432	12.00370156	0	4
1104	2	12.02464066	0	0.352694805	240.4928131	0.87565361	-1.199569153	-0.061923227	2.600362572	0	4
1105	4	12.02464066	0	-0.002485068	240.6732342	1.288074714	-0.144686316	0.718785831	12.01184566	0	2
1106	2	12.02464066	0	0.455615003	240.4928131	0.894193897	0.644826599	-0.510487022	0.032618874	0	4
1107	2	12.02464066	0	0.121795809	240.4928131	0.837172503	-0.337652301	-0.246437363	8.833473761	1	4
1108	4	0.003285421	1	-0.020036468	-0.575887546	1.294578764	1.175903651	0.405824557	11.99661962	0	2
1109	2	12.02464066	0	-0.770723534	240.4928131	0.722065046	0.216044883	-0.297998945	12.01305603	0	4
1110	2	12.02464066	0	-0.646491064	240.4928131	0.735353178	0.721531762	-0.429576678	12.00910946	0	4
1111	2	0.032854209	0	-0.233249414	0.657084189	0.785555956	1.334434321	-0.61274725	0.002022896	1	4
1112	4	12.02464066	0	-0.020036468	241.0933887	1.294578764	2.530468526	0.083191594	12.01070402	0	2
1113	2	12.02464066	0	-0.914129551	240.4928131	0.707657525	0.98098002	-0.467287404	4.260659018	0	4
1114	4	12.02464066	0	-0.020036468	240.4129539	1.294578764	1.342595556	0.366121546	11.99559014	0	2
1115	4	12.02464066	0	0.071710906	240.8032666	1.261163121	0.784521295	0.490788306	0.022886662	0	2
1116	4	0.032854209	0	-0.198692181	0.342532247	1.363917347	2.970488324	-0.00553571	0.007833624	0	2
1117	4	12.02464066	0	-0.005601803	240.1266577	1.289225786	1.280680228	0.379569666	0.931528814	0	2
1118	4	12.02464066	0	0.364682066	240.2495741	1.163585458	1.207625933	0.363647498	11.99513383	0	2
1119	4	12.02464066	0	-0.978162534	240.3564754	1.744556155	0.464161518	0.661571879	12.00338818	0	2
1120	4	12.02464066	0	-0.387193291	240.7039614	1.443650289	1.352556206	0.396790077	12.01641167	0	2
1121	2	12.02464066	0	-0.525448721	240.4928131	0.749065633	1.31543964	-0.581927618	11.9992366	0	4
1122	4	12.02464066	0	0.763946691	240.8780431	1.050435031	1.025660103	0.371058076	0.023164361	0	2
1123	4	0.065708419	1	-0.020036468	0.933981389	1.294578764	-0.466228981	0.79695098	11.99847758	0	2
1124	4	12.02464066	0	-0.020036468	240.1100074	1.294578764	0.803439804	0.494538738	0.029733752	0	2
1125	4	12.02464066	0	-0.020036468	240.2286342	1.294578764	0.75156281	0.506894904	11.99964336	0	2
1126	4	6.570841889	0	0.631740536	131.7519855	1.085584211	2.231120036	0.095836651	0.362214473	0	2
1127	4	12.02464066	0	0.806134853	240.6330051	1.03966913	1.00278208	0.372710635	0.092197242	0	2
1128	4	12.02464066	0	-0.068677033	240.6195318	1.312885572	0.664091186	0.532106305	0.034503038	0	2
1129	4	1.00E-05	1	0.555146087	0.301323408	1.106966606	0.400147871	0.538834097	12.02090369	0	2
1130	2	12.02464066	0	-0.2384825	240.4928131	0.784857545	-0.190199794	-0.249135925	10.18409986	0	4
1131	2	1.314168378	0	0.573483408	26.28336756	0.916554707	-0.794882819	-0.178181313	0.130361876	0	4
1132	2	12.02464066	0	-0.477654581	240.4928131	0.754697851	-0.985373238	-0.038216484	0.037626195	0	4
1133	2	12.02464066	0	-0.735607153	240.4928131	0.725743084	0.652171034	-0.405036515	11.99268192	0	4
1134	4	9.363449692	0	1.202838727	187.3829033	0.948195737	-0.082828945	0.595583673	12.01612905	0	2
1135	2	12.02464066	0	0.040659705	240.4928131	0.824609014	-0.480406418	-0.205134347	12.01432393	0	4
1136	2	12.02464066	0	0.415522993	240.4928131	0.886865152	0.212252386	-0.403847695	11.99601776	0	4
1137	2	12.02464066	0	0.178919316	240.4928131	0.846308651	0.283201144	-0.399454102	12.01568722	0	4
1138	2	12.02464066	0	-0.540968332	240.4928131	0.747263709	-1.035388732	-0.020605997	12.01692369	0	4
1139	4	12.02464066	0	-0.064717371	240.8960716	1.311379631	1.734926389	0.276696306	5.416873593	0	2
1140	4	12.02464066	0	-0.583291634	240.5214615	1.534418828	1.733095556	0.323799632	0.027243838	0	2
1141	4	12.02464066	0	0.169125163	240.4521972	1.22722098	0.729651973	0.49509074	12.02019513	0	2
1142	2	12.02464066	0	0.096014265	240.4928131	0.833128487	0.255512099	-0.385398324	0.137592239	0	4
1143	2	12.02464066	0	1.069286269	240.4928131	1.025384965	0.400525641	-0.507524106	11.99321833	0	4
1144	4	12.02464066	0	-0.020036468	240.5794973	1.294578764	0.422516562	0.585267795	0.000477495	1	2
1145	2	8.377823409	1	0.075669327	167.5564682	0.829971544	0.946216683	-0.548080848	12.00399476	0	4
1146	4	12.02464066	0	0.041681571	240.7865143	1.27194249	-0.127277597	0.710664768	6.355407403	0	2
1147	2	12.02464066	0	0.292036033	240.4928131	0.865137846	-0.381132358	-0.251401363	0.022607839	0	4
1148	4	12.02464066	0	-0.020036468	240.3724428	1.294578764	0.779249733	0.500300377	12.0162289	0	2
1149	2	11.26899384	0	-0.313764122	225.3798768	0.77499762	0.197039495	-0.334594647	12.0008742	0	4
1150	2	0.032854209	0	-0.72294703	0.657084189	0.727083997	0.151184211	-0.286849778	0.054554968	1	4
1151	2	0.065708419	0	-0.614109241	1.314168378	0.738945751	-0.585517503	-0.121175166	12.02061708	0	4
1152	2	0.098562628	0	0.191187051	1.971252567	0.848302809	0.165402417	-0.372500558	12.00632467	0	4
1153	2	12.02464066	0	-0.329168542	240.4928131	0.773022549	-0.099898114	-0.26248319	9.545470689	0	4
1154	2	12.02464066	0	0.443143986	240.4928131	0.891899451	-0.344757737	-0.273663567	1.025008515	1	4
1155	2	10.84188912	0	-0.321818943	216.8377823	0.773963097	0.418686808	-0.386662181	2.775179742	0	4
1156	4	0.032854209	0	-0.787831628	0.515348926	1.638413403	-0.120224767	0.783634013	0.367896098	0	2
1157	4	1.00E-05	0	1.509928454	0.017961479	0.88818276	1.984755404	0.075486858	11.04860581	0	2
1158	4	0.032854209	0	1.054969474	0.300664234	0.980321529	1.001459026	0.350632772	7.277106741	0	2
1159	2	10.15195072	0	-0.018200173	203.0390144	0.815789167	0.523894501	-0.439043855	5.556919049	0	4
1160	4	12.02464066	0	-0.020036468	240.5956664	1.294578764	0.462596903	0.57572138	12.00614262	0	2
1161	2	10.34907598	0	-0.527086082	206.9815195	0.748874906	-1.198140824	0.016909336	12.00600723	0	4
1162	4	12.02464066	0	-0.020036468	240.4326515	1.294578764	0.401694857	0.59022715	11.15081058	0	2
1163	2	12.02464066	0	0.65815643	240.4928131	0.933397472	0.946516026	-0.60057101	3.261111432	0	4
1164	4	12.02464066	0	-0.193629907	240.7035165	1.36187167	-0.001309598	0.701837482	10.67257169	0	2
1165	4	10.61190965	0	-0.020036468	212.3214086	1.294578764	1.217501151	0.395916781	12.02464066	0	2
1166	2	0.361396304	0	-0.020036468	7.227926078	0.815517901	0.162557498	-0.352814637	12.01112789	0	4
1167	2	12.02464066	0	1.598618109	240.4928131	1.173157482	-0.885263596	-0.248907606	12.02161168	0	4
1168	2	12.02464066	0	1.500772724	240.4928131	1.143011629	0.008470874	-0.452973815	11.99280075	0	4
1169	4	12.02464066	0	0.608187673	240.3154744	1.092077813	0.50959814	0.507991724	12.02306971	0	2
1170	2	12.02464066	0	-0.19940245	240.4928131	0.790114782	1.628664892	-0.685873612	12.0143379	0	4
1171	4	12.02464066	0	-0.004296353	240.1132007	1.288743453	1.364724849	0.359434271	12.00696683	0	2
1172	4	12.02464066	0	-0.089339402	240.5321642	1.320789387	0.819225306	0.497015588	0.055169726	0	2
1173	2	12.02464066	0	0.75186483	240.4928131	0.952833175	-1.106113692	-0.120104528	1.062036732	0	4
1174	2	12.02464066	0	0.267130297	240.4928131	0.860906	-2.008263478	0.138393275	12.00096592	0	4
1175	2	0.032854209	0	0.196173904	0.657084189	0.849116719	0.111486974	-0.360107644	8.956825145	0	4
1176	4	12.02464066	0	-0.159005351	240.6962981	1.34800913	1.295481481	0.389849283	11.99511846	0	2
1177	2	12.02464066	0	-0.660076295	240.4928131	0.73386213	-0.388345929	-0.164001243	8.370481997	0	4
1178	4	12.02464066	0	-0.020036468	240.3888749	1.294578764	1.615361515	0.301153606	10.69969457	0	2
1179	4	12.02464066	0	0.021699797	240.6025533	1.279199662	0.990085066	0.44632729	12.00089067	0	2
1180	4	0.032854209	0	0.222915551	0.171976814	1.209132049	1.94029603	0.201896449	0.032378826	0	2
1181	2	12.02464066	0	-0.020036468	240.4928131	0.815517901	-0.380283656	-0.223519649	0.02302942	0	4
1182	4	12.02464066	0	-0.020036468	240.5801957	1.294578764	1.976407415	0.215158974	8.863883901	0	2
1183	2	11.17043121	0	0.535685029	223.4086242	0.909249047	-0.313257317	-0.289494304	10.84502829	0	4
1184	4	12.02464066	0	-0.020036468	240.7273145	1.294578764	-0.217158966	0.737626988	12.01607061	0	2
1185	4	12.02464066	0	0.890266866	240.2938975	1.018824638	1.37568516	0.276320674	10.81104147	0	2
1186	2	12.02464066	0	-0.020036468	240.4928131	0.815517901	1.536144835	-0.679978407	8.842905837	0	4
1187	2	12.02464066	0	0.439676708	240.4928131	0.891263912	-1.264926626	-0.054183882	0.094821207	0	4
1188	2	12.02464066	0	0.575430313	240.4928131	0.91693452	2.265871033	-0.907372971	12.00501344	0	4
1189	2	12.02464066	0	-0.201534935	240.4928131	0.78982542	0.72077492	-0.469438663	11.9938975	0	4
1190	2	12.02464066	0	-0.037750134	240.4928131	0.812913103	0.364022147	-0.39920581	12.02303537	0	4
1191	4	12.02464066	0	0.263204201	240.6600058	1.195879023	0.811259163	0.467187067	12.00331676	0	2
1192	2	9.264887064	0	-0.289642579	185.2977413	0.778119132	1.444005316	-0.633770185	8.867663751	0	4
1193	2	12.02464066	0	0.02593932	240.4928131	0.822380382	0.98464733	-0.55275906	12.00984254	0	4
1194	2	0.032854209	0	-0.020036468	0.657084189	0.815517901	1.538549501	-0.680551155	12.00829702	0	4
1195	4	12.02464066	0	-0.335981129	240.2219402	1.421287142	-0.017423523	0.718485923	12.00595828	0	2
1196	2	12.02464066	0	-0.127408847	240.4928131	0.800055334	-0.62580124	-0.155379184	12.01799701	0	4
1197	4	10.21765914	0	1.027255406	204.3483167	0.986594234	1.597722708	0.211107529	0.024464878	0	2
1198	2	12.02464066	0	-0.628724623	240.4928131	0.73731751	0.193937167	-0.305511974	12.01893229	0	4
1199	2	12.02464066	0	1.131336578	240.4928131	1.040872251	0.132694778	-0.449315615	12.01209886	0	4
1200	2	12.02464066	0	-0.352903232	240.4928131	0.770007179	-1.030203742	-0.038765221	0.062942657	0	4
1201	2	12.02464066	0	0.193057605	240.4928131	0.848607882	-1.857925844	0.109251467	0.039977356	0	4
1202	2	12.02464066	0	-0.39320894	240.4928131	0.76496274	-0.654152674	-0.124706645	12.00208335	0	4
1203	2	12.02464066	0	0.234648685	240.4928131	0.855460577	0.435883615	-0.440835485	7.438741423	0	4
1204	2	12.02464066	0	1.455785021	240.4928131	1.129608061	0.420342842	-0.547025792	11.99672891	0	4
1205	4	6.570841889	1	0.55095127	131.6000705	1.108159955	0.891572983	0.422162982	12.00895115	0	2
1206	2	12.02464066	0	0.708669852	240.4928131	0.943768205	0.086982372	-0.400391347	3.031995795	0	4
1207	4	0.003285421	1	-0.020036468	0.538124639	1.294578764	-0.026418674	0.692196085	11.99555692	0	2
1208	4	12.02464066	0	-1.244131948	240.4492578	1.909664856	0.095429783	0.773332114	9.548984573	0	2
1209	4	12.02464066	0	-0.078488601	240.4223567	1.316629176	0.144440801	0.656760627	12.01608483	0	2
1210	2	12.02464066	0	-0.12359071	240.4928131	0.800591946	-0.07940835	-0.285863731	11.99491726	0	4
1211	4	12.02464066	0	0.223063299	240.6205465	1.209082989	0.881514353	0.454065884	12.00717249	0	2
1212	2	12.02464066	0	-0.225416146	240.4928131	0.786604594	0.723739226	-0.467995603	9.121487966	0	4
1213	4	0.032854209	1	0.177651951	1.143328802	1.224323055	-1.097419401	0.929498904	12.01966355	0	2
1214	2	12.02464066	0	1.78529792	240.4928131	1.234651119	0.096923179	-0.499646399	12.02352801	0	4
1215	2	12.02464066	0	0.526979463	240.4928131	0.907584689	-0.327150466	-0.285401779	12.00212366	0	4
1216	2	12.02464066	0	0.53044213	240.4928131	0.90824588	1.219464217	-0.654089158	11.99927449	0	4
1217	2	9.626283368	0	-0.081410044	192.5256674	0.806584452	1.677975047	-0.708236712	12.02280314	0	4
1218	2	12.02464066	0	-0.133454889	240.4928131	0.799207568	-0.761481189	-0.122518571	10.80383098	0	4
1219	4	12.02464066	0	0.079584882	240.7769317	1.258361674	1.509468346	0.317410382	12.01754872	0	2
1220	4	0.032854209	0	-0.133661939	1.001000684	1.338004044	0.690459003	0.531674052	12.00066991	0	2
1221	4	12.02464066	0	-0.608180901	239.9528631	1.546547261	1.274017978	0.435383466	12.01665155	0	2
1222	4	12.02464066	0	-0.020036468	240.4414883	1.294578764	0.954841635	0.458477548	12.00691082	0	2
1223	2	4.1724846	1	0.618226304	83.44969199	0.925371482	-0.99172462	-0.135323619	11.99648531	0	4
1224	2	0.032854209	1	-0.068480056	0.657084189	0.808445225	0.750410917	-0.488471227	11.99892488	0	4
1225	4	12.02464066	0	0.921984526	240.110076	1.011177102	1.399781857	0.267726956	11.99362116	0	2
1226	2	12.02464066	0	0.063977923	240.4928131	0.828170945	-0.438057712	-0.217319486	0.024344981	0	4
1227	2	12.02464066	0	-0.078944891	240.4928131	0.806938347	0.063905398	-0.324016228	1.24472211	0	4
1228	2	9.002053388	0	0.369727616	180.0410678	0.878660543	-0.121596885	-0.320209618	11.99866497	0	4
1229	2	12.02464066	0	-0.52166518	240.4928131	0.749506916	-0.364006682	-0.182254231	12.02464066	0	4
1230	2	8.969199179	0	0.8062323	179.3839836	0.964506692	0.785253414	-0.575486723	11.99686507	0	4
1231	4	1.00E-05	1	-0.982392921	0.39563471	1.747024526	0.612242496	0.626682355	12.00177263	0	2
1232	2	12.02464066	0	0.058654301	240.4928131	0.827354314	0.018861562	-0.325670349	12.02361853	0	4
1233	2	12.02464066	0	-0.505616369	240.4928131	0.751387444	-0.86765306	-0.063738989	11.97699951	0	4
1234	4	12.02464066	0	0.791276076	240.3137587	1.043436657	1.092975422	0.352565368	7.156650962	0	2
1235	4	12.02464066	0	-1.17843279	240.7456409	1.866947131	1.213000379	0.501234559	0.086856954	0	2
1236	4	12.02464066	0	0.259926363	240.662249	1.19694795	-0.400401607	0.756077822	12.02268818	0	2
1237	2	12.02464066	0	-0.336802815	240.4928131	0.772048994	-0.449650159	-0.178491531	0.030775917	0	4
1238	4	12.02464066	0	-0.020036468	240.2621354	1.294578764	-0.807727859	0.878289864	12.01965346	0	2
1239	2	12.02464066	0	-0.10161407	240.4928131	0.803699336	-0.51138284	-0.184952896	8.72274212	0	4
1240	4	12.02464066	0	-0.254925699	240.3584141	1.386970736	2.31373341	0.155952021	12.0163117	0	2
1241	2	4.041067762	0	-0.054878558	80.82135524	0.810414839	0.301338453	-0.382734271	11.99673954	0	4
1242	2	4.271047228	0	0.647498214	85.42094456	0.93124045	0.957478883	-0.602223017	0.691793942	0	4
1243	4	0.427104723	0	0.939957996	8.684704402	1.006893645	1.157966654	0.323705524	12.01897534	0	2
1244	2	1.084188912	0	-0.15622713	21.68377823	0.796035948	0.181996354	-0.345188626	11.99907327	0	4
1245	2	2.891170431	0	0.163410542	57.82340862	0.843804	0.038354747	-0.339740442	1.499374992	0	4
1246	4	0.985626283	0	1.299100784	19.87074567	0.928446734	0.194062543	0.520970343	0.572591626	0	2
1247	4	0.032854209	0	-0.17297077	0.335288789	1.353573384	0.666775154	0.540852578	2.294234183	0	2
1248	2	1.478439425	0	-0.829761686	29.5687885	0.716016239	2.023018169	-0.723074514	12.01058626	0	4
1249	2	1.314168378	0	-1.097308774	26.28336756	0.690607476	0.526299165	-0.342506046	11.99635857	0	4
1250	2	11.07186858	0	0.756348627	221.4373717	0.953784704	1.612919013	-0.768132661	0.230931351	0	4
1251	2	12.02464066	0	-0.63327038	240.4928131	0.736813355	-0.322972318	-0.181984363	0.036302229	0	4
1252	4	0.032854209	0	-0.020036468	0.274479371	1.294578764	1.150581052	0.411855944	12.01269318	0	2
1253	4	0.558521561	0	-0.020036468	11.12977204	1.294578764	0.860552037	0.480935633	2.302994672	0	2
1254	4	0.262833676	0	0.932822594	5.226535934	1.008589846	0.824411105	0.403794575	12.01699136	0	2
1255	2	0.229979466	0	1.072399964	4.599589322	1.026151438	0.874524519	-0.620702309	12.01505639	0	4
1256	2	0.032854209	0	-0.441113469	0.657084189	0.759089851	-0.172575125	-0.235098747	12.00426694	0	4
1257	2	0.032854209	0	0.15938846	0.657084189	0.843157404	-1.104506831	-0.06716944	12.00390613	0	4
1258	2	1.117043121	0	0.142763771	22.34086242	0.840497682	0.944898418	-0.553804788	0.025815218	0	4
1259	4	0.722792608	0	1.063734683	15.02833194	0.978354536	-0.332207497	0.667499329	12.00131354	0	2
1260	2	0.065708419	0	0.675394391	1.314168378	0.936908986	0.059919548	-0.390950963	8.918685842	0	4
1261	2	1.971252567	0	1.067663303	39.42505133	1.024985897	-0.419076214	-0.312163649	12.00508152	0	4
1262	4	0.197125257	0	-0.020036468	3.83443193	1.294578764	0.981741985	0.452070369	1.593298718	0	2
1263	2	12.02464066	0	-0.370549742	240.4928131	0.767786913	-0.729646195	-0.108764582	0.008633754	0	4
1264	2	2.168377823	1	0.848578008	43.36755647	0.97380719	-0.0138836	-0.388957428	0.020316876	0	4
1265	2	0.525667351	1	0.687732293	10.51334702	0.939439788	0.820516177	-0.57322169	0.85740223	0	4
1266	2	12.02464066	0	0.230944507	240.4928131	0.854844832	-1.106269015	-0.073189153	12.0039119	0	4
1267	4	0.065708419	0	-0.495095642	0.971921963	1.492562076	-0.658610826	0.88552414	8.589839131	0	2
1268	2	12.02464066	0	-0.652953861	240.4928131	0.734642669	-0.1848669	-0.213107242	11.99765154	0	4
1269	2	9.429158111	0	0.768044745	188.5831622	0.956276224	-0.109076273	-0.359036942	11.99264572	0	4
1270	2	0.032854209	0	0.012396722	0.657084189	0.820343594	-0.373747201	-0.227995225	12.02161454	0	4
1271	4	12.02464066	0	-0.020036468	240.3289897	1.294578764	1.004098966	0.446745339	11.99795057	0	2
1272	2	12.02464066	0	0.264804535	240.4928131	0.860513334	-0.653536555	-0.184068986	11.99184535	0	4
1273	2	0.032854209	0	1.074530613	0.657084189	1.026676566	-0.503232503	-0.292737135	12.00393543	0	4
1274	4	0.952772074	0	0.253266933	18.95226688	1.199124702	0.868949135	0.454340623	0.026601357	1	2
1275	2	12.02464066	0	0.80364543	240.4928131	0.963944489	-0.287216942	-0.3198108	12.02005623	0	4
1276	2	12.02464066	0	-0.215613509	240.4928131	0.787922304	-0.880570706	-0.086760019	2.772381631	0	4
1277	4	12.02464066	0	-0.814995899	240.5877765	1.652989422	-0.109097186	0.783428176	11.99493923	0	2
1278	2	12.02464066	0	-0.617514149	240.4928131	0.738565427	-0.617082847	-0.113350457	0.040663394	0	4
1279	2	3.186858316	0	-0.127156221	63.73716632	0.800090809	0.497968758	-0.423063696	12.00589219	0	4
1280	2	12.02464066	0	-0.391365959	240.4928131	0.765191325	0.958258308	-0.508919759	11.99583451	0	4
1281	2	12.02464066	0	1.07204193	240.4928131	1.026063246	-0.363915308	-0.325696022	0.40917135	1	4
1282	2	0.032854209	0	0.624618857	0.657084189	0.926646317	-0.142979104	-0.338054793	12.02464066	0	4
1283	2	4.928131417	1	0.130736526	98.56262834	0.838586362	0.92664296	-0.548374317	0.259029809	0	4
1284	2	12.02464066	0	0.708188188	240.4928131	0.943668153	0.649458517	-0.534319691	0.008065036	0	4
1285	4	0.262833676	1	-0.020036468	5.403951919	1.294578764	0.416372938	0.586731096	12.00077803	0	2
1286	2	0.032854209	0	0.806669749	0.657084189	0.96460183	-0.185251754	-0.344369234	12.01188037	0	4
1287	2	12.02464066	0	-0.46068197	240.4928131	0.756728498	0.381747677	-0.365367459	0.370071076	0	4
1288	2	12.02464066	0	0.371405492	240.4928131	0.878958052	0.777062521	-0.534405101	12.00392309	0	4
1289	4	0.032854209	0	1.355592099	0.313273071	0.917265036	0.439153068	0.457510458	9.918951505	1	2
1290	2	0.065708419	0	0.541752234	1.314168378	0.910413016	-0.216378798	-0.313115019	0.024520921	0	4
1291	4	0.032854209	0	-0.412486878	1.159775113	1.454894926	1.844270952	0.281948685	12.00535538	0	2
1292	4	12.02464066	0	0.602587973	240.3143523	1.09363224	0.415274599	0.530961819	0.044057021	0	2
1293	4	0.394250513	0	0.68362591	7.441708785	1.071529533	0.369040653	0.53468119	7.098880721	0	2
1294	4	12.02464066	0	0.83926351	240.4012228	1.031362999	0.712723443	0.438816083	1.202827671	0	2
1295	2	12.02464066	0	0.384486627	240.4928131	0.881285539	0.381087672	-0.441268213	12.01004604	0	4
1296	2	1.544147844	0	-0.357421591	30.88295688	0.769436934	-0.029447888	-0.276720632	12.00320317	0	4
1297	2	12.02464066	0	-0.351699487	240.4928131	0.770159303	-0.436953707	-0.180175024	12.00157239	0	4
1298	2	12.02464066	0	-0.531445293	240.4928131	0.74836784	2.141465042	-0.778132354	12.02311457	0	4
1299	4	7.556468172	0	-0.250470653	150.9038102	1.38512212	0.687104075	0.542984922	11.80617116	0	2
1300	4	12.02464066	0	0.962308933	240.7480932	1.001617015	1.881581489	0.149342107	0.035242423	0	2
1301	4	12.02464066	0	-0.281494932	240.2497765	1.398076091	0.563240217	0.575278983	12.00554327	0	2
1302	4	12.02464066	0	0.000572372	240.6761843	1.286947174	1.539299722	0.317415536	11.27761884	0	2
1303	4	0.065708419	0	0.804095174	1.442575073	1.040184751	-0.655796884	0.767937833	0.061792879	0	2
1304	4	12.02464066	0	-0.020036468	240.6273542	1.294578764	-0.130380613	0.716957946	1.075043287	0	2
1305	2	12.02464066	0	-0.020036468	240.4928131	0.815517901	-0.048430157	-0.302561176	12.00255377	0	4
1306	2	12.02464066	0	0.570107692	240.4928131	0.915896976	0.419481593	-0.467117264	0.037428126	0	4
1307	4	2.266940452	0	1.110239472	45.45846317	0.968052478	1.777766938	0.160756378	11.63457911	1	2
1308	4	0.032854209	0	0.119533449	0.972533602	1.244306682	0.965746067	0.443320208	0.007179617	0	2
1309	2	12.02464066	0	0.800995906	240.4928131	0.963369375	1.715897698	-0.796678203	11.99785082	0	4
1310	2	12.02464066	0	0.266910728	240.4928131	0.860868911	-0.823918945	-0.143676508	12.01953195	0	4
1311	4	6.53798768	1	0.940958788	130.9076665	1.006656194	-0.105379574	0.624521784	11.99319603	0	2
1312	2	12.02464066	0	-0.451465403	240.4928131	0.757837975	-0.293487672	-0.20536797	5.045761158	0	4
1313	2	12.02464066	0	-0.020036468	240.4928131	0.815517901	-0.334505599	-0.234423157	11.9968214	0	4
1314	4	12.02464066	0	0.133117184	240.502858	1.239587171	1.558558955	0.300900433	4.132221877	1	2
1315	2	1.149897331	0	0.168151449	22.99794661	0.844567721	1.35982156	-0.654916683	12.00261925	0	4
1316	4	0.032854209	0	0.011476423	0.570729161	1.28293904	0.702320858	0.515787559	12.01785865	0	2
1317	2	12.02464066	0	-0.092426795	240.4928131	0.805007885	0.540925353	-0.436420536	12.00361498	0	4
1318	2	12.02464066	0	0.052699545	240.4928131	0.826443279	0.178800232	-0.363228983	11.40428938	0	4
1319	2	9.921971253	0	-0.356820007	198.4394251	0.769512788	-1.211266146	0.004713059	12.02464066	0	4
1320	4	12.02464066	0	0.560615945	240.3330725	1.105414049	-0.648243194	0.788049731	12.02054137	0	2
1321	4	7.72073922	0	-0.020036468	154.6202392	1.294578764	2.289475273	0.140591848	11.99613763	0	2
1322	2	12.02464066	0	0.101596518	240.4928131	0.833999964	0.233263217	-0.380601396	12.00578263	0	4
1323	2	12.02464066	0	0.109577243	240.4928131	0.835249845	1.434240934	-0.667370859	0.17971364	0	4
1324	2	12.02464066	0	0.705779057	240.4928131	0.943168063	0.207775281	-0.428901896	12.01965789	0	4
1325	2	12.02464066	0	-0.020036468	240.4928131	0.815517901	-0.711341636	-0.144667599	0.021674957	0	4
1326	4	12.02464066	0	0.925614445	240.3690375	1.010309107	0.920729397	0.381501964	0.011731097	0	2
1327	4	12.02464066	0	0.272539748	240.3351712	1.19284361	1.575261328	0.284375388	11.35930053	0	2
1328	2	12.02464066	0	-0.314901135	240.4928131	0.774851351	-0.741292924	-0.11099844	0.69003745	0	4
1329	2	12.02464066	0	-0.071150399	240.4928131	0.808060008	0.668520148	-0.468726012	0.171211163	0	4
1330	2	10.64476386	0	-0.285956956	212.8952772	0.778599194	-1.03874334	-0.042755836	12.01799987	0	4
1331	2	12.02464066	0	-0.020036468	240.4928131	0.815517901	0.564562992	-0.448565107	12.00022457	0	4
1332	2	12.02464066	0	0.529884953	240.4928131	0.908139415	0.516234349	-0.486542325	12.01586659	0	4
1333	2	12.02464066	0	-0.020036468	240.4928131	0.815517901	0.242188559	-0.371781322	12.00872315	0	4
1334	2	12.02464066	0	-0.020036468	240.4928131	0.815517901	-1.053390906	-0.063197622	11.99581128	0	4
1335	4	12.02464066	0	1.145702213	240.411619	0.960345994	-0.495692338	0.699062097	1.728454358	0	2
1336	4	12.02464066	0	-0.020036468	240.8658512	1.294578764	0.493105013	0.568454897	0.94473747	1	2
1337	4	12.02464066	0	1.059843806	240.6465613	0.979226687	0.40838791	0.491452985	12.01035351	0	2
1338	2	5.092402464	0	-0.255782896	101.8480493	0.782560773	-0.899250654	-0.07869589	11.99574577	0	4
1339	4	1.117043121	0	-0.172738361	22.40960654	1.353480487	-0.820172607	0.894995845	11.99938407	0	2
1340	4	12.02464066	0	-0.020036468	240.4432599	1.294578764	1.130818226	0.416563093	10.59972314	0	2
1341	4	12.02464066	0	0.318967801	240.6804119	1.177943357	0.787460057	0.467837337	12.02180809	0	2
1342	2	0.788501027	0	-0.33920587	15.77002053	0.771743266	-0.769501803	-0.102092374	0.018890713	0	4
1343	2	1.609856263	0	0.599507319	32.19712526	0.921660329	0.242033401	-0.427498015	12.00215814	0	4
1344	2	0.065708419	0	-0.478580385	1.314168378	0.754587549	0.441356301	-0.377954455	0.010812194	0	4
1345	4	2.201232033	0	-0.020036468	44.09879427	1.294578764	0.772269354	0.501962978	12.01422677	0	2
1346	2	7.852156057	0	0.404134014	157.0431211	0.884808251	0.046780763	-0.363410424	12.00590064	0	4
1347	2	0.065708419	0	-0.640624105	1.314168378	0.736000046	-0.41228597	-0.160049687	12.01433303	0	4
1348	2	4.271047228	0	0.530876271	85.42094456	0.908328854	0.082526726	-0.383330189	11.99979831	0	4
1349	2	1.412731006	0	0.04840377	28.25462012	0.825787631	-0.915824595	-0.102122477	12.01405136	0	4
1350	2	0.229979466	0	0.999122777	4.599589322	1.008406576	-1.044485599	-0.157034333	1.200691788	0	4
1351	2	1.149897331	0	-0.531253083	22.99794661	0.748390176	0.176742482	-0.310188116	12.01761754	0	4
1352	2	2.332648871	0	-0.1886551	46.65297741	0.791577522	-1.16164044	-0.022240296	11.51682582	0	4
1353	4	1.18275154	0	-0.020036468	23.94815995	1.294578764	1.071198116	0.43076353	11.99251318	0	2
1354	2	1.412731006	0	0.145925063	28.25462012	0.841001852	-0.707562504	-0.16050284	0.128347743	0	4
1355	2	0.032854209	0	0.02921848	0.657084189	0.82287551	-1.440856226	0.024657116	2.654380466	0	4
1356	4	1.905544148	0	0.805641972	38.36883574	1.039793683	1.545667293	0.243449508	12.01919106	0	2
1357	2	0.919917864	0	-0.084711674	18.39835729	0.806111114	-0.317802853	-0.232581235	0.029968555	0	4
1358	4	0.985626283	0	-0.022473698	19.96107233	1.295486168	0.982258688	0.45216663	11.99307277	0	2
1359	4	0.065708419	1	-0.147113519	0.796703186	1.343299672	0.129311645	0.666539776	9.111713492	0	2
1360	2	12.02464066	0	-0.405433617	240.4928131	0.763451499	0.135592527	-0.311709615	12.00340859	0	4
1361	2	0.032854209	0	0.394676108	0.657084189	0.883108432	-0.55093997	-0.220192977	12.01173594	0	4
1362	2	12.02464066	0	0.387944399	240.4928131	0.881903158	-0.218237456	-0.298830929	11.99428484	0	4
1363	2	12.02464066	0	0.091463148	240.4928131	0.832419671	-0.243589469	-0.266111756	0.085909866	0	4
1364	4	12.02464066	0	0.534728945	240.4540549	1.112797048	0.29686072	0.565272605	12.00330443	0	2
1365	4	12.02464066	0	0.10782265	240.542458	1.248399642	1.235130754	0.380211499	12.01602049	0	2
1366	2	12.02464066	0	0.613347167	240.4928131	0.924401025	-0.02529383	-0.36507095	7.461498004	1	4
1367	4	12.02464066	0	0.549542445	240.4225234	1.108561267	0.889446567	0.422796239	9.955268218	1	2
1368	2	12.02464066	0	-0.029206232	240.4928131	0.814166787	-0.325848696	-0.235659875	0.939062504	0	4
1369	4	12.02464066	0	-0.41212901	240.4208118	1.454734899	1.437701275	0.378754056	11.4819285	0	2
1370	4	12.02464066	0	0.16465638	240.6047882	1.228744376	-0.626126834	0.818414991	5.825752269	0	2
1371	2	12.02464066	0	0.30011102	240.4928131	0.866520537	-1.002525476	-0.104123391	11.99435522	0	4
1372	4	12.02464066	0	-0.020036468	240.006369	1.294578764	-0.285130435	0.753816568	0.695883836	0	2
1373	2	12.02464066	0	0.089755159	240.4928131	0.832154049	-0.020899015	-0.318998907	11.99711373	0	4
1374	4	12.02464066	0	-0.488151771	240.7101344	1.489339458	0.083843794	0.708059929	12.01255831	0	2
1375	4	12.02464066	0	-0.608786022	240.5391728	1.546843898	1.870655224	0.293329673	5.515710923	0	2
1376	4	0.032854209	0	-0.020036468	0.534283824	1.294578764	2.114569214	0.182251322	11.99469447	0	2
1377	4	0.065708419	1	-0.020036468	1.563242248	1.294578764	0.955816928	0.458245251	0.957822649	0	2
1378	2	0.032854209	0	-0.647185189	0.657084189	0.735276764	1.079674937	-0.514817468	12.02464066	0	4
1379	2	0.032854209	0	-0.682060754	0.657084189	0.731469238	0.241364801	-0.312008586	11.99322724	0	4
1380	4	12.02464066	0	0.417205609	240.4193613	1.147464089	1.386665601	0.316276803	0.02461865	0	2
1381	4	12.02464066	0	0.296439909	240.8371288	1.185132809	1.34411131	0.33728035	10.05924928	0	2
1382	2	12.02464066	0	-0.631620838	240.4928131	0.736996176	-0.113579719	-0.232006354	3.725727259	0	4
1383	2	12.02464066	0	-0.374835249	240.4928131	0.767250479	-0.218155778	-0.23020673	12.00359294	0	4
1384	2	12.02464066	0	-0.080211302	240.4928131	0.806756491	0.732355078	-0.483114939	0.04708238	0	4
1385	4	0.032854209	0	0.573464504	0.339945985	1.101782743	0.988517718	0.397046493	11.99447066	0	2
1386	2	12.02464066	0	0.42324587	240.4928131	0.888266196	-0.389296899	-0.261264481	0.052759841	0	4
1387	2	12.02464066	0	-0.020036468	240.4928131	0.815517901	-1.106211038	-0.050616818	0.010643547	0	4
1388	2	0.032854209	0	-0.468968435	0.657084189	0.755735067	0.102351988	-0.298074726	12.00089417	0	4
1389	2	0.032854209	0	0.222736367	0.657084189	0.853484197	-0.062393819	-0.321082765	12.01555045	0	4
1390	4	0.065708419	0	-0.061553097	1.375257885	1.310178198	0.811139502	0.496440951	11.99669589	0	2
1391	2	0.003285421	1	-0.021033871	0.065708419	0.815370658	-0.456990608	-0.205159676	0.024581687	1	4
1392	2	0.032854209	0	-0.685349512	0.657084189	0.731113389	-1.40871866	0.081307542	12.01670123	0	4
1393	2	12.02464066	0	-0.972627668	240.4928131	0.702052783	-0.517203024	-0.105182849	11.99537286	0	4
1394	4	0.131416838	0	0.466326359	2.556859898	1.132741944	1.473790601	0.291104749	9.299455845	0	2
1395	2	12.02464066	0	-0.817079869	240.4928131	0.717301495	-0.330188716	-0.163724263	0.013244456	0	4
1396	2	12.02464066	0	0.014733664	240.4928131	0.820694145	-0.031101834	-0.309817486	11.99505166	0	4
1397	4	5.94661191	1	0.860025124	119.119707	1.026222905	1.780315058	0.182666616	10.97642605	0	2
1398	4	2.529774127	1	1.160884151	50.67766995	0.957085713	0.901508781	0.364907704	6.058990638	0	2
1399	2	12.02464066	0	0.405601692	240.4928131	0.885072705	-0.759664442	-0.171461776	11.99925355	0	4
1400	2	12.02464066	0	0.206872103	240.4928131	0.850869214	0.223680266	-0.387792813	0.007116199	0	4
1401	2	12.02464066	0	-0.20379686	240.4928131	0.78951881	0.42049836	-0.39771464	7.646720232	0	4
1402	4	12.02464066	0	1.506793417	240.3462818	0.888752827	0.657136177	0.391983979	11.99289221	0	2
1403	4	12.02464066	0	-0.182259646	240.7605134	1.35729457	1.69060139	0.297831523	0.01802749	0	2
1404	2	12.02464066	0	-1.039286135	240.4928131	0.695850654	-1.439637006	0.120523008	11.99307504	0	4
1405	4	12.02464066	0	0.64117047	240.5229631	1.083004368	1.198315075	0.340983582	1.676846665	0	2
1406	4	11.8275154	0	-0.303580528	236.7647488	1.407413178	1.524832894	0.348232437	12.00950105	0	2
1407	4	12.02464066	0	-0.905182316	240.954554	1.702734448	0.997880487	0.527882035	12.02156291	0	2
1408	4	12.02464066	0	0.329727755	240.8583419	1.174536156	0.285567529	0.586410796	11.99759899	0	2
1409	4	12.02464066	0	-0.020036468	239.9879159	1.294578764	1.379396893	0.357356131	0.04626434	0	2
1410	2	1.347022587	1	0.947613621	26.94045175	0.996292711	-0.582456653	-0.262445924	11.99809962	0	4
1411	4	12.02464066	0	-0.074991884	240.5179942	1.31529303	1.935790908	0.229778613	12.01456478	0	2
1412	2	12.02464066	0	0.83895304	240.4928131	0.971677001	-1.316937603	-0.077727263	11.1678151	0	4
1413	4	0.032854209	0	0.174558299	0.538972504	1.225373129	1.378083038	0.3401572	12.01138822	0	2
1414	4	0.065708419	0	0.127149682	1.108596766	1.241656812	2.102902452	0.171784638	0.030873569	0	2
1415	4	12.02464066	0	-0.020036468	240.421485	1.294578764	0.21733041	0.634139442	11.91757002	0	2
1416	4	12.02464066	0	0.52969233	240.9264979	1.11424393	1.293762343	0.328281842	12.01701475	0	2
1417	4	10.67761807	0	0.516751576	213.7913764	1.117977149	0.999463321	0.399543127	12.01776946	0	2
1418	2	12.02464066	0	-0.065484623	240.4928131	0.808877912	-1.366086304	0.015370737	12.01746762	0	4
1419	2	11.72895277	0	0.407490283	234.5790554	0.885413268	1.680166684	-0.752755574	12.00091434	0	4
1420	4	12.02464066	0	0.223863537	240.2758916	1.208817325	0.668851184	0.504646407	1.560362751	0	2
1421	2	12.02464066	0	-0.020036468	240.4928131	0.815517901	0.586492408	-0.453788299	11.99969986	0	4
1422	2	9.264887064	1	-0.020036468	185.2977413	0.815517901	-0.988062906	-0.078757575	0.019442354	0	4
1423	4	12.02464066	0	-0.046923616	240.3612725	1.304646671	-0.442277313	0.793665738	0.00062506	1	2
1424	4	12.02464066	0	-0.020036468	240.3643467	1.294578764	1.281278743	0.380726107	12.01274455	0	2
1425	2	12.02464066	0	1.689083875	240.4928131	1.202286322	0.896469472	-0.681425487	6.669370637	0	4
1426	2	12.02464066	0	0.562009411	240.4928131	0.914323326	0.18500748	-0.410540976	12.00730547	0	4
1427	2	12.02464066	0	-0.020036468	240.4928131	0.815517901	-0.775217042	-0.129453627	1.587389025	0	4
1428	2	12.02464066	0	-0.359993532	240.4928131	0.769112878	-0.442590571	-0.178086031	0.040082936	0	4
1429	2	0.065708419	0	-0.379403981	1.314168378	0.766679778	0.529566979	-0.40788968	6.280567	0	4
1430	2	0.394250513	0	-0.795555597	7.885010267	0.719500455	-0.571449126	-0.108197378	12.02464066	0	4
1431	2	12.02464066	0	0.504607575	240.4928131	0.903338564	0.305723112	-0.434127591	12.00651978	0	4
1432	4	0.032854209	0	0.032129421	1.057304212	1.275403257	1.213073273	0.392276937	11.99182608	0	2
1433	2	0.459958932	0	-0.021571258	9.199178645	0.815291353	-1.868276527	0.131031578	0.057772192	0	4
1434	4	10.90759754	0	-0.020036468	217.5364505	1.294578764	0.331877732	0.606856332	12.02457787	0	2
1435	4	10.71047228	0	-0.020036468	214.0781338	1.294578764	1.634967117	0.296483905	9.90661037	0	2
1436	2	0.032854209	0	-0.076445037	0.657084189	0.80729764	1.002831792	-0.547876554	0.03367242	0	4
1437	2	5.979466119	1	0.131839959	119.5893224	0.838761267	-0.483386281	-0.212630041	0.153792862	1	4
1438	2	11.10472279	0	-0.612522729	222.0944559	0.739123169	-0.707958015	-0.092154814	7.490416787	0	4
1439	2	1.511293634	0	0.710653	30.22587269	0.944180387	0.207331133	-0.429234721	2.812826814	0	4
1440	2	0.032854209	0	0.770324336	0.657084189	0.956763417	-0.242592156	-0.327441006	0.011096035	0	4
1441	4	10.31622177	0	0.201693705	206.7283811	1.216214253	0.001581701	0.665573078	0.151744121	1	2
1442	2	0.032854209	0	-0.0802511	0.657084189	0.806750778	-0.303677946	-0.236346947	0.17151477	0	4
1443	2	10.48049281	0	-0.127345643	209.6098563	0.800064209	-1.202593894	-0.018003248	11.99420128	0	4
1444	2	0.032854209	0	-0.072709938	0.657084189	0.807835256	0.443161573	-0.414909312	12.00154611	0	4
1445	2	0.032854209	0	-0.558748045	0.657084189	0.745215411	-0.825763552	-0.068934918	0.339389068	1	4
1446	4	9.757700205	0	0.090422998	194.9537657	1.254522491	1.443031167	0.332259184	5.743139861	1	2
1447	2	0.065708419	0	0.106745385	1.314168378	0.834805806	-1.14208303	-0.053482039	0.049950945	1	4
1448	2	0.032854209	0	1.848334223	0.657084189	1.256660356	-0.492532103	-0.364921494	2.049886834	1	4
1449	4	12.02464066	0	-0.020036468	239.9629171	1.294578764	0.714143436	0.515807525	2.541370777	0	2
1450	4	12.02464066	0	0.223544945	240.7346801	1.20892308	1.122494545	0.396625397	11.99353324	0	2
1451	2	12.02464066	0	0.939007199	240.4928131	0.994297012	-1.075501026	-0.144237128	0.232443582	0	4
1452	2	12.02464066	0	0.225215178	240.4928131	0.85389455	1.210488989	-0.624483602	12.00283993	0	4
1453	2	12.02464066	0	-0.240197515	240.4928131	0.78462903	-1.194290943	-0.009825157	12.02383836	0	4
1454	2	12.02464066	0	-0.289045476	240.4928131	0.77819685	0.818899372	-0.48493494	1.005810944	0	4
1455	2	12.02464066	0	2.319746075	240.4928131	1.443578522	1.098896129	-0.786394083	2.082219654	0	4
1456	4	11.8275154	0	0.047078104	236.3681893	1.26999415	0.148298311	0.644541907	11.9939303	0	2
1457	2	12.02464066	0	-0.510262904	240.4928131	0.750841529	0.775019737	-0.454575922	0.034134707	0	4
1458	2	12.02464066	0	1.042944309	240.4928131	1.018945132	-0.753502704	-0.230284782	12.01316829	0	4
1459	4	12.02464066	0	-0.181708789	240.0242165	1.357073441	0.743064586	0.523468156	5.504134274	0	2
1460	4	12.02464066	0	0.769663982	240.8376347	1.048963554	0.210130172	0.564788113	12.01319015	0	2
1461	4	12.02464066	0	0.583556707	240.94229	1.098945736	0.728711971	0.458019332	5.949506347	0	2
1462	2	12.02464066	0	0.723738726	240.4928131	0.946909771	0.178286535	-0.423494425	0.343585938	0	4
1463	4	0.065708419	0	-0.020036468	1.334911065	1.294578764	1.706265521	0.279501909	11.14738435	0	2
1464	4	12.02464066	0	-0.22133811	240.4601231	1.373128251	0.061474221	0.689377008	12.01663385	0	2
1465	4	12.02464066	0	0.223183491	240.1791984	1.209043081	0.725597878	0.491191564	6.4575134	0	2
1466	4	12.02464066	0	-0.220553258	240.4042026	1.372807386	0.177529892	0.661664007	10.34642223	0	2
1467	2	8.640657084	0	0.780299608	172.8131417	0.958901457	-0.711258344	-0.216710849	0.76629925	0	4
1468	2	0.098562628	0	0.561639498	1.971252567	0.914251587	-0.155131459	-0.329492716	11.99987563	0	4
1469	2	12.02464066	0	0.372972959	240.4928131	0.879236195	0.001548038	-0.349832574	11.99581721	0	4
1470	2	9.823408624	0	-0.434408074	196.4681725	0.759903992	-0.484527046	-0.161400845	11.94553588	0	4
1471	4	12.02464066	0	1.578889075	240.2673113	0.875852585	-0.707056925	0.710422218	11.9966912	0	2
1472	2	12.02464066	0	0.557580206	240.4928131	0.913465169	0.609307082	-0.51120291	2.300120867	0	4
1473	2	12.02464066	0	-0.746955863	240.4928131	0.724547813	0.88767968	-0.460109147	2.377792927	0	4
1474	2	12.02464066	0	-0.286493721	240.4928131	0.778529227	0.471421174	-0.402401526	10.47668939	0	4
1475	4	12.02464066	0	-0.020036468	241.1499369	1.294578764	0.369513515	0.597892167	12.02135432	0	2
1476	2	12.02464066	0	0.092228842	240.4928131	0.832538819	0.293914045	-0.39420432	12.01097445	0	4
1477	4	12.02464066	0	0.955785616	240.1558679	1.00315134	0.821877183	0.402331634	0.550690794	0	2
1478	2	9.626283368	0	1.337246323	192.5256674	1.09561434	0.160215815	-0.474400748	0.014541144	0	4
1479	2	12.02464066	0	0.582206494	240.4928131	0.918259156	0.735051966	-0.543369233	0.11887932	0	4
1480	2	8.969199179	0	0.394713116	179.3839836	0.883115069	-0.140445462	-0.317968708	12.00821432	0	4
1481	4	0.032854209	0	-0.595955182	0.401286413	1.540572047	0.950423436	0.511357649	0.138482389	0	2
1482	2	12.02464066	0	-0.112241315	240.4928131	0.8021927	0.661804787	-0.463428703	12.00733393	0	4
1483	2	0.032854209	0	-0.679700334	0.657084189	0.731724978	0.665996743	-0.413360686	11.99232084	0	4
1484	4	1.00E-05	0	1.323102487	-0.027538447	0.923659739	0.330252112	0.486372492	0.001926839	1	2
1485	4	12.02464066	0	0.077818294	240.1258412	1.258989301	1.03986003	0.429421605	0.033943962	0	2
1486	4	12.02464066	0	0.101560527	240.3816198	1.250597505	0.389954026	0.582080914	11.11465597	0	2
1487	2	11.00616016	0	-0.570967493	220.1232033	0.743817539	0.497365845	-0.38298087	0.040615832	0	4
1488	4	12.02464066	0	0.291787275	240.3589233	1.186627107	0.232169572	0.602543547	12.01011442	0	2
1489	4	12.02464066	0	0.363463552	240.7569975	1.163964192	-0.175711749	0.693243281	10.68373929	0	2
1490	4	12.02464066	0	0.368508736	240.6096866	1.16239747	0.597060678	0.50872878	0.3624025	1	2
1491	4	12.02464066	0	0.357661778	240.4297888	1.165770449	1.520049525	0.28986559	3.321589001	0	2
1492	2	12.02464066	0	0.590701124	240.4928131	0.919925672	-1.094670099	-0.108326828	12.00728879	0	4
1493	4	10.31622177	0	1.103100704	206.2014439	0.96961936	0.081146818	0.565503169	12.01916369	0	2
1494	4	12.02464066	0	-0.426462881	240.5692534	1.461165556	1.064202741	0.469004608	12.01153771	0	2
1495	2	12.02464066	0	-0.016267887	240.4928131	0.816074866	-0.327971328	-0.236318643	12.00072256	0	4
1496	2	12.02464066	0	1.04033357	240.4928131	1.018311202	-0.106751547	-0.384094318	12.00997913	0	4
1497	4	0.065708419	1	-0.058990936	1.044099057	1.309206683	0.931224855	0.467608209	12.01198754	0	2
1498	4	0.065708419	1	-0.020036468	1.677633715	1.294578764	0.567837638	0.550654932	4.039920863	0	2
1499	4	12.02464066	0	-0.387988239	240.440592	1.444001671	1.606167311	0.336456017	6.012738987	0	2
1500	2	12.02464066	0	0.339155792	240.4928131	0.873280522	-1.157680677	-0.070681912	11.99750068	0	4
1501	4	12.02464066	0	0.450486589	240.792489	1.137452375	1.1598329	0.367309264	0.019002464	0	2
1502	4	12.02464066	0	-0.020036468	240.3721314	1.294578764	-0.4536778	0.793961515	12.00923818	0	2
1503	2	12.02464066	0	-0.413341706	240.4928131	0.762478484	1.132661226	-0.548481764	6.273844027	1	4
1504	2	12.02464066	0	0.286439182	240.4928131	0.864182554	-1.519313009	0.020196442	12.01468135	0	4
1505	2	12.02464066	0	0.380694836	240.4928131	0.880609409	1.144150844	-0.622674891	0.436194897	0	4
1506	4	12.02464066	0	-0.020036468	240.4977292	1.294578764	1.724974989	0.275045651	12.00453169	0	2
1507	4	8.969199179	0	0.669096397	178.9436871	1.075430901	0.45213864	0.516196278	11.99244657	0	2
1508	2	12.02464066	0	-0.264522514	240.4928131	0.781407574	-0.647736103	-0.137815636	12.00060254	0	4
1509	2	2.39835729	1	-0.739554437	47.96714579	0.725326626	-1.289307884	0.057744026	1.022731268	0	4
1510	4	9.889117043	0	2.08420167	197.7389732	0.796693419	-0.303723153	0.568881559	12.00462401	0	2
1511	2	12.02464066	0	-0.963340431	240.4928131	0.702932374	0.754335237	-0.408876139	12.00182194	0	4
1512	2	11.26899384	0	-0.201320613	225.3798768	0.789854489	-0.851096457	-0.095066492	12.00721718	0	4
1513	4	12.02464066	0	-0.020036468	240.8188604	1.294578764	1.785153904	0.260712117	12.01928991	0	2
1514	4	11.79466119	0	-0.020036468	235.8844165	1.294578764	0.387319876	0.593651012	12.00417877	0	2
1515	2	12.02464066	0	0.850026366	240.4928131	0.974128571	0.924576823	-0.612612142	0.080898422	0	4
1516	2	12.02464066	0	-0.020036468	240.4928131	0.815517901	-1.318959072	5.59E-05	11.99828011	0	4
1517	2	12.02464066	0	1.050692913	240.4928131	1.020831194	-1.35800041	-0.087001622	11.51214217	0	4
1518	2	12.02464066	0	0.203883513	240.4928131	0.850378763	0.11431451	-0.361474911	9.774340038	0	4
1519	4	12.02464066	0	0.710412759	240.136243	1.064406149	-1.12308653	0.887668429	9.247897548	0	2
1520	4	12.02464066	0	0.64333594	240.302363	1.082413546	0.88357087	0.41575511	11.99795212	0	2
1521	4	0.197125257	0	1.4669233	3.851827778	0.896076221	0.038162086	0.543000432	0.287376248	0	2
1522	2	12.02464066	0	0.348474525	240.4928131	0.874912273	0.865546729	-0.553416855	1.296527283	0	4
1523	4	4.862422998	1	-0.020036468	97.16472909	1.294578764	1.304168939	0.375274075	12.00228755	0	2
1524	4	0.032854209	0	1.13915364	0.857672963	0.961759456	1.909866303	0.12669066	12.02216894	0	2
1525	4	0.131416838	0	-0.123858292	3.20730553	1.334165508	0.201540432	0.647243408	12.0239205	0	2
1526	2	2.39835729	0	0.796137145	47.96714579	0.962316571	-0.097299148	-0.364370117	12.01769683	0	4
1527	4	3.318275154	0	0.782273076	66.25207035	1.045732211	0.831676233	0.415612323	12.0027786	0	2
1528	2	0.049281314	1	0.042973008	0.985626283	0.824960642	-0.329559412	-0.241271565	12.02464066	0	4
1529	4	1.741273101	0	1.087227983	34.21649385	0.973122088	0.181395408	0.543054169	9.536898877	0	2
1530	4	0.032854209	0	1.023895575	0.824396101	0.987360236	1.866253823	0.147450609	0.862884804	0	2
1531	4	3.54825462	0	1.08054354	70.86590455	0.974604995	1.615244865	0.20213859	11.99923773	0	2
1532	2	0.032854209	0	0.66487097	0.657084189	0.934761908	0.596276169	-0.517754434	7.205810517	0	4
1533	4	1.215605749	0	0.74406106	24.59793238	1.05558386	1.236879373	0.322538986	1.109945614	0	2
1534	2	2.102669405	0	0.399599824	42.05338809	0.883992405	0.473341408	-0.46460145	0.033791958	0	4
1535	2	2.299794661	0	0.204441855	45.99589322	0.850470339	0.379140762	-0.424602002	12.01025418	0	4
1536	2	0.032854209	0	-0.202810894	0.657084189	0.78965242	0.525077297	-0.422712188	0.102784487	0	4
1537	2	1.511293634	0	-0.23700928	30.22587269	0.785053989	-0.511021764	-0.172854486	3.804216393	0	4
1538	2	0.098562628	0	-0.578088591	1.971252567	0.743006587	1.824666334	-0.698479108	12.00670465	0	4
1539	2	0.065708419	0	0.916789268	1.314168378	0.989182056	0.156004026	-0.435560032	9.195722973	0	4
1540	4	0.032854209	0	-0.392852318	0.835899093	1.446154535	0.791591945	0.530910927	12.02255202	0	2
1541	2	12.02464066	0	0.585895488	240.4928131	0.918982065	-0.84064598	-0.168398333	12.02235592	0	4
1542	2	12.02464066	0	0.382743265	240.4928131	0.880974524	0.747398251	-0.528359909	0.773094467	0	4
1543	2	0.065708419	0	0.069759943	1.314168378	0.829060204	0.001492372	-0.322532734	4.36947404	0	4
1544	2	12.02464066	0	1.843249389	240.4928131	1.254860777	0.184833435	-0.525800176	0.016560044	0	4
1545	2	1.00E-05	0	0.194038676	0	0.848767993	-1.665786383	0.063399019	12.01857626	0	4
1546	2	12.02464066	0	-0.020036468	240.4928131	0.815517901	0.274293671	-0.379428181	12.00808113	0	4
1547	2	11.23613963	0	-0.552559319	224.7227926	0.745926443	-0.454830963	-0.157841314	12.01887953	0	4
1548	4	12.02464066	0	-0.349240557	240.1741535	1.427025847	0.881704175	0.50552313	12.00528897	0	2
1549	2	12.02464066	0	0.018901399	240.4928131	0.821320276	-0.839513638	-0.117643411	11.99887124	0	4
1550	4	0.788501027	1	-0.020036468	16.11282513	1.294578764	-0.022755945	0.691323689	2.308443973	0	2
1551	2	12.02464066	0	0.32236276	240.4928131	0.870357913	0.781924166	-0.53114963	12.00420434	0	4
1552	2	12.02464066	0	0.466726019	240.4928131	0.89624945	0.346774724	-0.440496329	1.640164725	0	4
1553	2	11.59753593	0	-0.699107885	231.9507187	0.72963064	0.425957196	-0.354441074	11.9982753	0	4
1554	2	12.02464066	0	-0.562366348	240.4928131	0.744800653	0.523589916	-0.390001001	0.024755534	0	4
1555	4	12.02464066	0	-0.082209251	240.5075455	1.318053296	1.482245569	0.338454447	12.00333584	0	2
1556	4	12.02464066	0	-0.020036468	240.256725	1.294578764	1.480874599	0.333185968	0.021776757	0	2
1557	2	12.02464066	0	-0.289180059	240.4928131	0.778179331	-0.581214764	-0.151440852	0.010260471	0	4
1558	2	12.02464066	0	0.854261277	240.4928131	0.975069523	0.62178192	-0.540872954	12.00032397	0	4
1559	2	12.02464066	0	-0.227551727	240.4928131	0.786318322	-0.060594087	-0.280989347	12.01321648	0	4
1560	2	12.02464066	0	0.054709171	240.4928131	0.826750453	-1.719079362	0.088630912	1.365819126	1	4
1561	2	12.02464066	0	-0.710425047	240.4928131	0.728418125	-0.546373724	-0.12183091	0.056558506	0	4
1562	4	12.02464066	0	0.299852725	240.1390535	1.184038775	2.113849682	0.153635406	11.99631057	0	2
1563	4	12.02464066	0	-0.363657341	240.6778545	1.433306043	1.598713086	0.336041906	11.4296187	0	2
1564	2	12.02464066	0	0.119004359	240.4928131	0.836732282	-0.267086353	-0.262993695	11.9977475	0	4
1565	2	12.02464066	0	0.742279442	240.4928131	0.950805703	0.335250078	-0.46254882	0.53527428	0	4
1566	4	12.02464066	0	1.09155206	240.6409275	0.972165285	1.936324301	0.124672577	12.00600393	0	2
1567	4	12.02464066	0	0.033621602	240.2057396	1.274861615	1.273604898	0.377725111	12.00461484	0	2
1568	4	9.987679671	0	0.274472037	199.9487121	1.192216992	-0.208362025	0.709028465	0.014123193	0	2
1569	4	12.02464066	0	1.796148264	240.1506654	0.839511559	1.437547303	0.180064637	9.517751717	1	2
1570	4	12.02464066	0	1.56864498	240.6317863	0.877659134	-0.097590143	0.566180086	12.01212675	0	2
1571	4	1.00E-05	0	-0.020036468	0.22988093	1.294578764	2.330879857	0.130730021	12.013949	0	2
1572	2	0.032854209	0	0.171157866	0.657084189	0.84505291	-1.396792503	0.001388598	8.373986071	0	4
1573	2	12.02464066	0	-0.37088615	240.4928131	0.767744764	0.329282756	-0.360952116	11.0450982	0	4
1574	4	0.032854209	0	-0.020036468	0.696228652	1.294578764	0.398624707	0.590958405	3.438851574	1	2
1575	2	1.051334702	0	-0.041346466	21.02669405	0.812386896	-0.683376369	-0.149410704	0.820879784	0	4
1576	2	12.02464066	0	0.911081594	240.4928131	0.987876623	0.303717123	-0.47022899	12.02170731	0	4
1577	4	12.02464066	0	0.257763954	240.5825163	1.197654027	0.323459766	0.583861675	12.01314882	0	2
1578	2	12.02464066	0	0.359312172	240.4928131	0.876818976	-0.986182953	-0.113343484	11.99699941	0	4
1579	4	0.032854209	0	-0.700100734	0.937390234	1.592585224	-0.317433532	0.822710559	12.0094395	0	2
1580	2	1.00E-05	0	-0.631230581	0	0.737039449	0.428701524	-0.361203102	9.446322493	0	4
1581	4	12.02464066	0	0.585506738	240.6815567	1.09839911	1.426510145	0.291640886	12.0089091	0	2
1582	2	0.032854209	0	0.870082058	0.657084189	0.978601292	0.695544678	-0.55986565	0.007933013	0	4
1583	2	12.02464066	0	0.244613956	240.4928131	0.857122415	-0.066763491	-0.322010784	12.00695627	0	4
1584	2	0.065708419	0	1.64036832	1.314168378	1.18644721	-0.76334049	-0.281704657	12.00431796	0	4
1585	2	12.02464066	0	-0.838355793	240.4928131	0.715149589	0.44434248	-0.346288996	12.01564934	0	4
1586	2	12.02464066	0	-0.392237883	240.4928131	0.765083156	0.761758985	-0.462038693	12.01909182	0	4
1587	2	12.02464066	0	0.662337182	240.4928131	0.934246522	-0.654345636	-0.21965082	12.02464066	0	4
1588	4	12.02464066	0	-0.005211915	240.5441576	1.289081701	1.265207309	0.38321995	0.059990058	1	2
1589	4	12.02464066	0	-0.020036468	240.5556694	1.294578764	0.092550695	0.663859723	4.677533851	0	2
1590	4	12.02464066	0	-0.353621978	240.7353934	1.428929984	0.999314141	0.477904845	12.00001983	0	2
1591	2	12.02464066	0	-0.232516619	240.4928131	0.785653892	-0.715097555	-0.124651608	0.021013378	0	4
1592	4	8.804928131	1	0.364426608	175.7036023	1.163664841	0.952332261	0.424476843	12.01545417	0	2
1593	2	12.02464066	0	1.554545156	240.4928131	1.159407586	-0.062413887	-0.440929401	12.0220296	0	4
1594	2	0.032854209	0	-0.914774276	0.657084189	0.707594913	0.244277758	-0.291760171	12.02355977	0	4
1595	2	12.02464066	0	-0.314438701	240.4928131	0.774910831	-0.742647996	-0.110717301	3.637735661	0	4
1596	2	11.49897331	0	-1.893140094	229.9794661	0.631389524	-1.164227656	0.131765024	12.01833903	0	4
1597	2	0.032854209	1	-0.322387194	0.657084189	0.773890261	0.440996232	-0.391924747	11.99279273	0	4
1598	4	12.02464066	0	-0.020036468	240.3757082	1.294578764	0.294474845	0.615765027	1.965113478	0	2
1599	4	12.02464066	0	-0.020036468	240.8572267	1.294578764	1.733381275	0.273043425	9.915324633	0	2
1600	2	12.02464066	0	-0.326370981	240.4928131	0.773380179	-0.830844322	-0.088636721	2.510131308	0	4
1601	2	12.02464066	0	0.379744014	240.4928131	0.880440052	-0.169206823	-0.309771178	11.99702994	0	4
1602	2	12.02464066	0	0.469972251	240.4928131	0.89685203	-0.411573066	-0.260163674	11.99789014	0	4
1603	2	12.02464066	0	-0.088486993	240.4928131	0.805570762	1.74496799	-0.723556359	12.02034001	0	4
1604	2	12.02464066	0	-1.235153462	240.4928131	0.678708123	-0.11692203	-0.176897495	11.9934139	0	4
1605	4	12.02464066	0	-0.020036468	240.6998231	1.294578764	0.657668237	0.5292589	11.59006377	1	2
1606	4	12.02464066	0	0.691741409	240.7355293	1.069361944	0.545853996	0.49183711	12.01164801	0	2
1607	4	12.02464066	0	-0.287600948	240.7031632	1.400647865	0.88953935	0.498109894	11.99344762	0	2
1608	4	12.02464066	0	0.096933948	240.0876924	1.252225475	1.286620282	0.36892751	0.019557955	0	2
1609	2	12.02464066	0	-0.020036468	240.4928131	0.815517901	0.11102238	-0.3405399	1.821246848	0	4
1610	2	12.02464066	0	-0.062448727	240.4928131	0.809317065	1.372592598	-0.637206468	11.99519604	0	4
1611	2	12.02464066	0	0.364155479	240.4928131	0.877674209	1.357686929	-0.672046941	12.00242685	0	4
1612	4	12.02464066	0	0.744375601	240.1586781	1.055502045	-0.1162333	0.644797754	5.579959065	0	2
1613	4	12.02464066	0	0.758391119	240.7394637	1.051868666	0.577983639	0.478186503	10.4403869	1	2
1614	4	12.02464066	0	0.864910769	240.5808276	1.025020582	-0.887299135	0.817604616	8.585348873	0	2
1615	4	0.328542094	0	0.602353174	6.468678821	1.093697507	-0.062410332	0.644758898	12.01587776	0	2
1616	2	12.02464066	0	0.482889761	240.4928131	0.899258934	0.721772457	-0.531268635	2.991058653	1	4
1617	2	12.02464066	0	-0.468882093	240.4928131	0.755745398	-0.249535042	-0.214269342	8.948622649	0	4
1618	2	1.938398357	0	0.947743914	38.76796715	0.996322986	0.306922054	-0.474291643	10.87540237	0	4
1619	4	1.642710472	0	-0.484992231	32.79559965	1.487876596	2.027519606	0.244827018	0.295675095	0	2
1620	2	0.821355236	0	-0.620683131	16.42710472	0.738212	1.123625617	-0.527670688	12.02464066	0	4
1621	4	0.459958932	0	-0.020036468	9.277718335	1.294578764	-0.20323151	0.734309718	0.008079529	0	2
1622	4	1.00E-05	0	-0.604035413	0.061656119	1.544517354	1.98218241	0.266338391	12.00850212	0	2
1623	4	0.492813142	0	-0.020036468	10.16717155	1.294578764	1.269699553	0.383484062	12.01272476	0	2
1624	2	0.032854209	0	0.63837312	0.657084189	0.929402242	-0.668919751	-0.214022967	12.01831005	0	4
1625	2	0.032854209	0	-0.489644227	0.657084189	0.75327308	-0.169832633	-0.231384605	0.906066655	0	4
1626	2	0.032854209	0	-0.290123504	0.657084189	0.778056551	-0.103389731	-0.265165269	12.01714594	0	4
1627	4	1.708418891	0	-0.468236521	34.12155589	1.480154821	3.041444428	0.001820512	12.01421812	0	2
1628	2	0.032854209	0	-0.535133001	0.657084189	0.747939691	-0.117412162	-0.239776617	12.02295081	0	4
1629	2	0.065708419	0	-0.393283024	1.314168378	0.764953556	-0.955406175	-0.052946819	0.02476185	0	4
1630	4	0.032854209	0	0.35172643	0.51571499	1.167623377	0.592662737	0.511286555	12.01173404	0	2
1631	4	0.197125257	0	-0.020036468	4.004540482	1.294578764	1.192838235	0.401791044	0.013287655	0	2
1632	2	1.708418891	0	-0.357830578	34.16837782	0.769385377	-0.808776464	-0.091061793	0.071960303	0	4
1633	2	0.59137577	0	-0.785211892	11.8275154	0.720565101	0.34719581	-0.327932905	1.158263865	0	4
1634	2	1.938398357	0	-0.295238058	38.76796715	0.777391889	0.192271896	-0.335126279	12.01147068	0	4
1635	2	0.032854209	0	0.825085542	0.657084189	0.9686247	0.348331109	-0.473116328	9.305177951	1	4
1636	4	1.642710472	0	1.035642698	32.5722137	0.984687282	1.993081009	0.116185516	12.02209862	0	2
1637	2	0.032854209	0	1.236296159	0.657084189	1.068116328	1.753475378	-0.844801834	12.02423155	0	4
1638	2	12.02464066	0	-0.299915927	240.4928131	0.776785369	1.942820666	-0.751654506	12.01790049	0	4
1639	2	12.02464066	0	0.692600101	240.4928131	0.940442324	-0.285627127	-0.310196334	12.00762572	0	4
1640	2	12.02464066	0	-0.460767418	240.4928131	0.756718234	-0.646153375	-0.120532248	0.015650611	0	4
1641	2	12.02464066	0	-0.280431074	240.4928131	0.779320509	-1.553714594	0.079403762	3.879862714	1	4
1642	4	12.02464066	0	-0.020036468	240.4661126	1.294578764	1.143748871	0.413483246	12.01120824	0	2
1643	4	12.02464066	0	-0.581660041	240.3185661	1.533628688	0.751440296	0.557465409	0.238185585	0	2
1644	4	12.02464066	0	-0.020036468	240.7091308	1.294578764	0.563496075	0.551689014	0.030537212	0	2
1645	2	11.30184805	0	-0.102416836	226.036961	0.803585265	0.305135903	-0.379360716	0.967019271	0	4
1646	2	0.131416838	1	0.578665669	2.628336756	0.917566456	0.33530013	-0.4478369	11.99253756	0	4
1647	2	12.02464066	0	0.640803398	240.4928131	0.929891043	-0.890720457	-0.161412737	12.00946593	0	4
1648	4	0.032854209	0	-0.253364523	0.569651903	1.386322489	1.372590963	0.379974713	12.01211687	0	2
1649	4	12.02464066	0	0.240982312	240.7761511	1.203158009	2.058719033	0.172064368	8.376261909	0	2
1650	2	12.02464066	0	-0.665562175	240.4928131	0.733262711	-1.031442365	-0.010333569	2.515750239	0	4
1651	4	4.960985626	1	0.974227785	99.10620056	0.998825708	-0.016526213	0.600364588	7.108772238	0	2
1652	2	12.02464066	0	-0.677768591	240.4928131	0.731934483	0.482997913	-0.3699475	12.01117381	0	4
1653	2	12.02464066	0	-0.625599808	240.4928131	0.737664697	-0.88042411	-0.04989967	0.023076027	0	4
1654	4	12.02464066	0	0.239968509	239.9772754	1.2034919	1.101362869	0.400180601	10.91445907	0	2
1655	2	12.02464066	0	-0.699373703	240.4928131	0.729602086	0.096229444	-0.27588194	10.14414843	0	4
1656	4	12.02464066	0	-0.020036468	240.5442292	1.294578764	0.646723935	0.531865636	8.862108108	0	2
1657	2	12.02464066	0	0.502321014	240.4928131	0.902907082	0.699500029	-0.527712391	11.9925514	0	4
1658	2	12.02464066	0	0.288582701	240.4928131	0.864548122	0.931915905	-0.563835045	0.012116326	0	4
1659	2	12.02464066	0	-0.020036468	240.4928131	0.815517901	-0.827029765	-0.11711277	11.99629665	0	4
1660	2	12.02464066	0	-0.020036468	240.4928131	0.815517901	-0.233545959	-0.258469926	7.124478413	0	4
1661	4	0.065708419	0	0.38641058	1.834232877	1.156868051	0.425953465	0.547872424	12.01430485	0	2
1662	2	0.032854209	0	-0.782828612	0.657084189	0.720811137	-0.552596332	-0.113833094	8.984394642	1	4
1663	2	12.02464066	0	0.706124077	240.4928131	0.943239648	-0.999376584	-0.141411108	9.997606246	1	4
1664	2	12.02464066	0	-0.217878651	240.4928131	0.787617276	0.701692108	-0.463422686	12.00427196	0	4
1665	2	12.02464066	0	0.321573013	240.4928131	0.870221033	-0.911790942	-0.127666119	11.99972647	0	4
1666	2	12.02464066	0	-0.79277542	240.4928131	0.719786103	-1.313536638	0.068304313	11.99242174	0	4
1667	2	0.003285421	1	0.398623254	0.065708419	0.883816916	0.355006647	-0.436328358	0.509936399	0	4
1668	4	0.032854209	0	0.152812259	0.7916186	1.232797468	2.830761842	-0.003887775	3.35259939	1	2
1669	2	12.02464066	0	1.164244776	240.4928131	1.049270423	1.393223881	-0.752512406	12.00320657	0	4
1670	2	12.02464066	0	0.071468153	240.4928131	0.829323384	-0.12478697	-0.292608993	11.8448138	0	4
1671	2	0.032854209	0	0.076925405	0.657084189	0.83016558	-0.436524657	-0.218849795	12.01537476	0	4
1672	4	2.726899384	0	0.084589356	54.69782631	1.256586518	0.121200897	0.64762033	11.99833995	0	2
1673	2	0.328542094	0	-0.753603798	6.570841889	0.723850583	-0.795866158	-0.058520586	0.917255715	0	4
1674	4	0.032854209	0	0.296803576	0.900037277	1.185016146	1.436332401	0.31528222	0.033340653	0	2
1675	2	12.02464066	0	0.814782226	240.4928131	0.966369698	-0.734083948	-0.214377342	12.01612654	0	4
1676	4	12.02464066	0	-0.020036468	240.508494	1.294578764	0.883721296	0.475417132	0.01799826	0	2
1677	2	6.50513347	1	0.61110494	130.1026694	0.923955791	-0.485808473	-0.255182873	8.353552062	0	4
1678	2	5.749486653	1	0.328279597	114.9897331	0.871385039	-0.937196539	-0.122218499	6.067835565	0	4
1679	4	12.02464066	0	-0.94570956	240.1232938	1.725782146	0.989157955	0.533606691	11.99473962	0	2
1680	4	0.032854209	0	-0.208648474	0.928093913	1.36795489	0.395083513	0.608775323	12.00006144	0	2
1681	2	12.02464066	0	-0.322432531	240.4928131	0.773884451	-1.648119493	0.105669081	7.566260738	0	4
1682	4	0.032854209	1	-0.754935573	0.383958494	1.621008322	0.569564857	0.616378182	12.01067304	0	2
1683	2	3.942505133	0	-0.739339012	78.85010267	0.725349335	-0.369890644	-0.161263992	0.020519061	0	4
1684	4	0.821355236	0	0.191577033	16.9844642	1.219615277	0.610995108	0.521332192	0.009047752	0	2
1685	4	12.02464066	0	-0.020036468	240.1948121	1.294578764	1.704118965	0.28001318	11.03274172	0	2
1686	2	12.02464066	0	0.99142663	240.4928131	1.006577977	-0.382005248	-0.314132636	11.99562346	0	4
1687	4	12.02464066	0	-1.055989034	240.1929496	1.79075901	1.12456273	0.511279922	12.00518702	0	2
1688	2	12.02464066	0	-0.673417721	240.4928131	0.732407048	0.841042564	-0.45561883	12.00905418	0	4
1689	4	12.02464066	0	-0.020036468	240.4918927	1.294578764	0.595834561	0.543986569	8.951905143	0	2
1690	2	12.02464066	0	-0.243097789	240.4928131	0.784243005	-0.026250371	-0.287770388	0.003143619	1	4
1691	2	12.02464066	0	0.686915831	240.4928131	0.939271859	0.770975279	-0.561348465	0.229007921	0	4
1692	2	12.02464066	0	-0.340570545	240.4928131	0.771569798	1.493146378	-0.640891619	12.0114938	0	4
1693	4	12.02464066	0	-0.865961955	240.1825791	1.680842784	-0.290086573	0.831123099	12.01403901	0	2
1694	4	12.02464066	0	-0.191751666	240.2101958	1.361113902	-0.151667308	0.737480955	12.0031412	0	2
1695	2	12.02464066	0	0.625445614	240.4928131	0.926811473	-0.445169294	-0.266152932	11.99595425	0	4
1696	4	0.032854209	0	0.471193326	0.956920778	1.131301612	2.788881588	-0.02256423	0.027290119	0	2
1697	4	12.02464066	0	0.73755349	240.3603171	1.057279258	0.235611538	0.561608581	12.00674201	0	2
1698	2	0.032854209	0	0.142354214	0.657084189	0.84043242	-1.932918191	0.131676166	11.99504313	0	4
1699	2	12.02464066	0	0.102848114	240.4928131	0.834195671	-1.192226153	-0.041188129	12.00195449	0	4
1700	2	12.02464066	0	-0.020036468	240.4928131	0.815517901	-0.916233276	-0.0958661	1.80347767	0	4
1701	4	0.032854209	0	-0.692004457	0.517544758	1.58845012	1.105899983	0.482969549	1.656416003	0	2
1702	4	12.02464066	0	-0.020036468	240.4495707	1.294578764	0.029215478	0.678945031	0.027085177	1	2
1703	4	12.02464066	0	-0.347030737	240.5384441	1.426066956	1.519632466	0.353381233	11.99739153	0	2
1704	2	12.02464066	0	-0.020036468	240.4928131	0.815517901	0.345276075	-0.396334912	8.833488897	0	4
1705	4	12.02464066	0	0.004772944	240.4927499	1.285400694	1.704117382	0.277780922	12.01272966	0	2
1706	2	12.02464066	0	1.189353116	240.4928131	1.055765719	0.035911047	-0.431484465	12.02357134	0	4
1707	4	12.02464066	0	-0.04811505	240.8632887	1.305095746	1.430451268	0.34772273	12.00966205	0	2
1708	2	10.21765914	0	0.698168318	204.3531828	0.941591918	-0.032911614	-0.37088971	11.99450405	0	4
1709	2	1.051334702	0	0.455826704	21.02669405	0.894232962	-0.867428698	-0.150314092	12.01681344	0	4
1710	2	0.032854209	0	-0.209813012	0.657084189	0.788704884	-1.692996107	0.106223088	12.00832969	0	4
1711	4	0.032854209	0	-0.019236131	0.658397326	1.294281016	0.453170548	0.577894544	9.480345842	0	2
1712	4	9.49486653	0	-0.020036468	189.7514125	1.294578764	0.076693664	0.667636582	12.00977115	0	2
1713	4	0.032854209	0	0.56028488	0.362600335	1.105507905	1.892618881	0.18289193	0.648846617	0	2
1714	2	0.952772074	0	-0.256832365	19.05544148	0.782422045	-0.938249648	-0.069312588	12.00378273	0	4
1715	2	9.691991786	0	0.050635092	193.8398357	0.826128025	-1.023459276	-0.076686634	12.01447269	0	4
1716	4	0.016427105	1	0.84412332	0.865247967	1.030155337	0.824803486	0.411683294	12.01904724	0	2
1717	2	0.032854209	0	-0.179007187	0.657084189	0.792896914	-0.369459629	-0.21179173	0.009399166	0	4
1718	2	0.197125257	0	-0.401061849	3.942505133	0.763990953	0.359363528	-0.365401259	0.020965632	0	4
1719	2	9.46201232	0	0.480508998	189.2402464	0.898814233	-0.042205921	-0.349088494	4.013109209	0	4
1720	2	0.032854209	0	-0.36331445	0.657084189	0.76869503	-1.420193129	0.055060149	11.99266497	0	4
1721	4	9.954825462	0	-0.020036468	199.5606703	1.294578764	1.508481466	0.32661051	12.01679573	0	2
1722	2	0.032854209	0	0.317137389	0.657084189	0.869453186	-0.748598735	-0.166136396	0.389606802	1	4
1723	4	0.394250513	0	0.445471152	8.298199892	1.138951167	-0.499717668	0.763035673	12.00988171	0	2
1724	2	1.18275154	0	-0.741571751	23.6550308	0.725114087	-0.181731414	-0.205879205	11.99806276	0	4
1725	2	0.032854209	0	-0.425870833	0.657084189	0.760944255	-0.559906954	-0.144214987	0.020010537	0	4
1726	2	1.117043121	0	0.538448241	22.34086242	0.909778748	-0.498637778	-0.245588682	0.023560193	0	4
1727	4	5.519507187	1	0.192722001	110.2754434	1.219229552	1.005521719	0.42726002	11.99873456	0	2
1728	4	0.098562628	0	1.184043907	1.826559534	0.952156673	0.948280592	0.351683321	11.99467748	0	2
1729	2	12.02464066	0	0.947558684	240.4928131	0.996279946	-0.410262284	-0.303454578	6.958947795	0	4
1730	2	12.02464066	0	-0.529917925	240.4928131	0.748545387	-0.392049869	-0.174832172	11.99631708	0	4
1731	2	0.032854209	0	1.330651216	0.657084189	1.093777908	0.094836858	-0.458235155	7.197577457	0	4
1732	4	12.02464066	0	-0.078075136	241.1500451	1.316471071	-0.139809655	0.724426759	0.130906414	0	2
1733	2	12.02464066	0	-0.527772098	240.4928131	0.74879504	-0.049204591	-0.25668485	11.99487889	0	4
1734	2	12.02464066	0	-0.556242193	240.4928131	0.745503064	0.236299141	-0.322124633	12.01338686	0	4
1735	2	12.02464066	0	0.901249813	240.4928131	0.985636111	0.677551551	-0.558384843	12.00595098	0	4
1736	2	12.02464066	0	2.425627289	240.4928131	1.491547576	0.923720232	-0.754198743	0.001197607	1	4
1737	4	12.02464066	0	1.255511943	240.7211426	0.93727911	1.165087385	0.293612334	12.00449902	0	2
1738	2	12.02464066	0	-0.084352979	240.4928131	0.806162503	-0.234201426	-0.252525869	6.555256624	0	4
1739	4	12.02464066	0	0.773365323	240.2437357	1.048013028	2.169034013	0.097879403	4.34331061	0	2
1740	2	12.02464066	0	-0.249322768	240.4928131	0.783416232	0.502850367	-0.413232462	12.01032345	0	4
1741	4	12.02464066	0	0.049318453	240.574083	1.26918675	-0.308246428	0.75308103	12.00282892	0	2
1742	2	12.02464066	0	0.374730042	240.4928131	0.879548228	0.80715022	-0.54187063	0.130166995	1	4
1743	2	7.68788501	0	0.521502149	153.7577002	0.906540991	0.514903906	-0.485471057	5.886454726	1	4
1744	4	12.02464066	0	0.26565979	240.149989	1.195079311	1.008379131	0.420015658	12.01516637	0	2
1745	2	12.02464066	0	0.08139974	240.4928131	0.830857695	0.705442601	-0.491248485	12.01685705	0	4
1746	2	12.02464066	0	-0.017699225	240.4928131	0.81586321	1.042412239	-0.562590525	12.00647551	0	4
1747	4	12.02464066	0	0.794462364	240.6903889	1.042626545	0.955425477	0.385040549	10.38797874	0	2
1748	4	1.00E-05	0	-0.020036468	0.317399416	1.294578764	0.893795137	0.473017725	6.208432485	0	2
1749	4	1.00E-05	0	-0.020036468	0.330140859	1.294578764	0.550274739	0.554838098	12.00000224	0	2
1750	4	0.131416838	0	-0.020036468	2.832928462	1.294578764	0.617234436	0.538889504	12.00023503	0	2
1751	2	5.979466119	1	0.295272217	119.5893224	0.865691354	-0.200135695	-0.294802738	11.08236068	1	4
1752	4	9.527720739	0	0.280011249	190.9129153	1.190423831	1.864766658	0.214748061	12.01821858	0	2
1753	2	12.02464066	0	-0.642774673	240.4928131	0.735762726	-0.597786607	-0.115673243	0.025446289	0	4
1754	2	9.987679671	0	-0.020036468	199.7535934	0.815517901	1.162629334	-0.59101374	10.23084088	0	4
1755	2	12.02464066	0	0.613366195	240.4928131	0.924404805	0.051498442	-0.383363199	12.00795907	0	4
1756	4	12.02464066	0	0.231243855	240.5732478	1.20637189	2.117823985	0.158863011	12.01398389	0	2
1757	2	10.57905544	0	0.424708007	211.5811088	0.888532021	1.800122964	-0.782876448	12.01114254	0	4
1758	2	12.02464066	0	-0.441324992	240.4928131	0.759064211	0.427742152	-0.378064477	12.01930457	0	4
1759	4	1.215605749	1	0.296216847	24.21480868	1.185204376	0.469333863	0.54565666	6.793710537	0	2
1760	2	12.02464066	0	-0.804909141	240.4928131	0.718542154	-0.546013849	-0.113413864	12.02356158	0	4
1761	4	12.02464066	0	-0.168112225	240.4525061	1.351633459	-0.115638684	0.726772238	11.99545929	0	2
1762	2	12.02464066	0	0.091328923	240.4928131	0.832398789	0.91221341	-0.54139111	12.00905257	0	4
1763	4	12.02464066	0	-0.020036468	240.8560006	1.294578764	0.081357807	0.666525668	12.0132381	0	2
1764	4	12.02464066	0	0.072535848	240.7174679	1.260869134	-0.33629233	0.757671692	7.613967635	1	2
1765	2	12.02464066	0	-0.02138091	240.4928131	0.815319442	0.933609777	-0.536344417	12.01778572	0	4
1766	2	12.02464066	0	0.437133035	240.4928131	0.890798322	-1.03530628	-0.108646405	12.01179016	0	4
1767	4	0.624229979	1	-0.020036468	12.81091811	1.294578764	2.525540035	0.084365472	12.01216368	0	2
1768	4	12.02464066	0	-0.020036468	240.6824354	1.294578764	-0.91336494	0.903450714	12.02067975	0	2
1769	2	12.02464066	0	-0.230530851	240.4928131	0.785919454	0.837821813	-0.494707741	0.028811322	1	4
1770	2	12.02464066	0	-0.03585558	240.4928131	0.813190666	0.64932628	-0.467330611	12.02074986	0	4
1771	2	0.065708419	0	0.353850693	1.314168378	0.87585691	0.911089457	-0.564748122	11.99282955	0	4
1772	4	12.02464066	0	-0.020036468	240.6776899	1.294578764	0.619024633	0.538463111	12.00690126	0	2
1773	2	12.02464066	0	0.206932693	240.4928131	0.850879165	-0.067780696	-0.318377512	0.028647014	0	4
1774	4	12.02464066	0	-0.020036468	240.5626574	1.294578764	2.220666698	0.156980811	9.959156463	0	2
1775	2	12.02464066	0	-0.684279546	240.4928131	0.731229101	-1.319966771	0.060072152	12.0128289	0	4
1776	4	11.4661191	0	-0.473705243	229.8169595	1.482668391	1.715192959	0.318201869	11.98191343	0	2
1777	4	12.02464066	0	0.090953396	240.9652625	1.254335108	1.584012077	0.298632338	11.99193431	0	2
1778	2	12.02464066	0	-0.804526901	240.4928131	0.718581233	0.059976442	-0.257784238	12.02257933	0	4
1779	4	12.02464066	0	2.191050671	240.1779737	0.782223469	0.349176	0.403757239	0.020002641	0	2
1780	4	12.02464066	0	1.701705493	240.4450991	0.854855659	0.321472084	0.4543927	6.468215335	1	2
1781	2	12.02464066	0	1.995158118	240.4928131	1.310515877	0.709056623	-0.664331188	0.680785252	1	4
1782	2	11.23613963	0	-0.053041043	224.7227926	0.81068189	0.428518358	-0.413191595	0.0914349	0	4
1783	4	12.02464066	0	-0.449184485	240.4263733	1.471448128	0.089802547	0.703133939	11.99612362	0	2
1784	2	6.176591376	1	0.542327612	123.5318275	0.910523572	-0.513903735	-0.242301716	11.99231087	0	4
1785	2	0.032854209	0	-0.501760033	0.657084189	0.751841424	0.065810968	-0.286420349	12.0203121	0	4
1786	4	12.02464066	0	0.425756268	240.490304	1.144876927	0.567855183	0.510533214	11.28543886	0	2
1787	4	12.02464066	0	-0.020036468	240.5651894	1.294578764	1.813532906	0.25395275	11.99317772	0	2
1788	4	12.02464066	0	-0.020036468	240.5202481	1.294578764	0.728498013	0.512388523	12.00426192	0	2
1789	2	12.02464066	0	0.373178043	240.4928131	0.879272602	-0.075359562	-0.331533025	0.016495569	0	4
1790	2	12.02464066	0	-0.891351599	240.4928131	0.709881783	-0.977594624	-0.002840012	2.135251854	0	4
1791	2	12.02464066	0	0.383299172	240.4928131	0.88107367	-0.773893505	-0.166065633	11.99811234	0	4
1792	2	12.02464066	0	0.337509404	240.4928131	0.872992972	0.466581847	-0.457403837	8.109022998	0	4
1793	4	12.02464066	0	0.593341541	241.0319203	1.096207911	0.453560697	0.522674859	0.04487953	0	2
1794	2	0.032854209	0	0.069550837	0.657084189	0.829028002	0.076990548	-0.340496222	0.131592207	0	4
1795	2	12.02464066	0	-0.123256835	240.4928131	0.800638915	-0.251273566	-0.244958578	12.02202691	0	4
1796	2	12.02464066	0	-0.85127604	240.4928131	0.71385323	-0.091712438	-0.217447655	12.01589147	0	4
1797	4	12.02464066	0	0.161077998	240.1074447	1.229966539	0.959879434	0.44097888	12.01349338	0	2
1798	2	12.02464066	0	0.389924284	240.4928131	0.88225725	-0.199697372	-0.303425016	0.034613655	0	4
1799	2	12.02464066	0	0.470157046	240.4928131	0.89688636	-0.6398941	-0.205798345	12.01871987	0	4
1800	2	10.80903491	0	1.326833108	216.1806982	1.092717333	0.216367767	-0.486838032	0.018996821	0	4
1801	2	9.100616016	0	0.039302416	182.0123203	0.82440288	0.578705406	-0.457273568	12.0006601	0	4
1802	2	12.02464066	0	0.676110721	240.4928131	0.937055523	-0.658772202	-0.219835993	12.01458289	0	4
1803	2	12.02464066	0	-0.280896095	240.4928131	0.779259736	-0.376537566	-0.200936761	12.017461	0	4
1804	4	12.02464066	0	-0.261284668	240.4413653	1.389616076	1.295407849	0.399071086	0.033032416	0	2
1805	2	0.065708419	0	-0.744111568	1.314168378	0.724846784	1.242893933	-0.544970748	1.40770497	0	4
1806	2	0.065708419	0	-0.605060265	1.314168378	0.739959463	-0.059290486	-0.247327297	11.99384912	0	4
1807	4	2.332648871	0	0.700810845	46.60397589	1.066949298	1.397150278	0.288257493	0.000689219	1	2
1808	2	0.098562628	0	1.066639217	1.971252567	1.024734241	1.215810577	-0.701472085	12.010878	0	4
1809	2	0.032854209	0	0.539212114	0.657084189	0.909925302	0.38185003	-0.455373765	7.230709576	0	4
1810	2	1.018480493	0	0.140249156	20.36960986	0.840097179	1.139985181	-0.600044648	0.303251756	0	4
1811	2	2.661190965	0	0.567909812	53.2238193	0.915469296	-0.033644989	-0.358992881	0.013543783	0	4
1812	4	0.032854209	0	0.894848287	0.40840485	1.017712964	-0.244398884	0.661783232	0.097128456	0	2
1813	4	0.164271047	0	-0.020036468	3.491751701	1.294578764	2.610837264	0.064049208	0.518590896	0	2
1814	2	0.032854209	0	1.543726625	0.657084189	1.156075593	0.39930859	-0.549929806	5.602202837	1	4
1815	4	0.328542094	0	-0.020036468	6.869384514	1.294578764	0.401588577	0.590252464	12.02279392	0	2
1816	4	0.032854209	0	-0.646637975	0.439012682	1.565567526	0.13186355	0.710884893	11.99818822	0	2
1817	2	0.59137577	1	0.554454731	11.8275154	0.91286068	-0.616370629	-0.218987284	0.027422401	0	4
1818	4	0.394250513	0	0.932996455	7.6651924	1.008548449	-0.79585109	0.789696208	6.604746773	0	2
1819	2	2.299794661	0	0.040786295	45.99589322	0.824628246	0.43013932	-0.422021338	7.335492666	0	4
1820	2	0.032854209	0	-0.474759921	0.657084189	0.755043035	-0.400842709	-0.177701625	11.99680928	0	4
1821	2	0.032854209	0	0.467893021	0.657084189	0.896465968	0.835492163	-0.557005043	0.003112252	1	4
1822	2	1.412731006	0	-0.24067905	28.25462012	0.784564902	1.30053544	-0.604004544	0.016710943	0	4
1823	2	1.511293634	0	0.122511728	30.22587269	0.837285498	1.289108198	-0.633966848	12.00902941	0	4
1824	4	1.839835729	0	-1.130662293	36.48834662	1.836701926	0.889575492	0.573969606	8.988928776	0	2
1825	2	2.201232033	0	-0.130010848	44.02464066	0.799690191	0.149472368	-0.33980124	12.00829376	0	4
1826	2	0.032854209	0	-0.198496559	0.657084189	0.790237792	0.127018079	-0.328289903	0.106102989	0	4
1827	4	12.02464066	0	-0.6814145	240.2528699	1.583065011	0.78732032	0.557896483	11.9956933	0	2
1828	2	12.02464066	0	-0.008347278	240.4928131	0.817248676	-0.306913025	-0.242047139	0.018452294	0	4
1829	2	12.02464066	0	0.375533973	240.4928131	0.879691081	0.528902774	-0.475669446	12.02446668	0	4
1830	4	12.02464066	0	0.158758473	240.8950898	1.230759845	-0.038836369	0.679063738	12.01949256	0	2
1831	2	12.02464066	0	0.545875742	240.4928131	0.911205985	0.228399288	-0.419424231	1.827330064	0	4
1832	2	11.26899384	0	0.223319065	225.3798768	0.853580616	0.125703666	-0.365936637	12.01437865	0	4
1833	2	12.02464066	0	0.369458358	240.4928131	0.878612822	-0.547345584	-0.218779713	12.02202523	0	4
1834	2	12.02464066	0	-0.660513955	240.4928131	0.733814252	-0.125109108	-0.226660128	12.00097407	0	4
1835	2	12.02464066	0	0.10914919	240.4928131	0.835182688	-0.794123427	-0.136576073	0.011017245	0	4
1836	4	11.66324435	0	-0.603879817	233.3493854	1.54444124	1.360548424	0.414386411	12.01166453	0	2
1837	2	12.02464066	0	0.035594394	240.4928131	0.823840403	0.791410224	-0.507602335	12.01657805	0	4
1838	4	12.02464066	0	1.071951928	241.0918936	0.976517831	1.528848808	0.223489747	11.99240357	0	2
1839	2	1.018480493	0	-0.423003881	20.36960986	0.761294528	0.250063853	-0.337393449	0.073401811	0	4
1840	2	12.02464066	0	-0.020036468	240.4928131	0.815517901	-0.370315405	-0.225893906	11.99528473	0	4
1841	2	12.02464066	0	0.180921872	240.4928131	0.84663339	-1.217680521	-0.042151328	0.031080839	0	4
1842	4	12.02464066	0	1.206156588	240.6017911	0.947500125	1.924436601	0.117190585	0.144686229	0	2
1843	4	0.098562628	1	1.324418391	2.100643254	0.923398843	2.046333438	0.077514401	9.766353598	0	2
1844	4	12.02464066	0	1.945825443	240.1048924	0.816542294	0.002529967	0.508390259	11.9924843	0	2
1845	4	12.02464066	0	-0.020036468	240.5401267	1.294578764	0.739389241	0.509794429	12.01851689	0	2
1846	2	0.032854209	0	-0.048250284	0.657084189	0.811379228	0.279987093	-0.378245249	0.020222234	0	4
1847	4	0.032854209	0	1.025173329	0.494556376	0.987068781	-0.082834519	0.611573369	6.545747553	0	2
1848	2	12.02464066	0	-0.728840912	240.4928131	0.726458749	-0.53416183	-0.123082292	12.00182096	0	4
1849	2	12.02464066	0	-0.408933559	240.4928131	0.76302042	0.276215477	-0.344888504	11.99441867	0	4
1850	4	12.02464066	0	-0.020036468	240.3824145	1.294578764	-0.020669081	0.690826635	12.00968733	0	2
1851	4	12.02464066	0	0.790643099	240.5048449	1.043597735	1.704747798	0.206909167	0.01213878	0	2
1852	2	12.02464066	0	-0.48937731	240.4928131	0.753304712	-0.684935963	-0.108720288	3.71730058	0	4
1853	4	12.02464066	0	-0.020036468	240.6487474	1.294578764	1.959156234	0.219267895	0.071829172	0	2
1854	2	12.02464066	0	0.054250811	240.4928131	0.826680367	0.401990623	-0.416528516	11.99254676	0	4
1855	2	0.032854209	0	-0.473095188	0.657084189	0.755241763	0.528872461	-0.39929285	7.829063359	0	4
1856	2	12.02464066	0	-0.796329135	240.4928131	0.719421044	0.006470242	-0.245777753	0.072583284	0	4
1857	2	12.02464066	0	-0.111149121	240.4928131	0.802347196	1.288711856	-0.612844966	0.101224032	0	4
1858	2	12.02464066	0	-0.79794689	240.4928131	0.719255059	-0.599127913	-0.101389594	12.00472293	0	4
1859	2	12.02464066	0	0.088216341	240.4928131	0.831914918	0.987608695	-0.559068804	12.00391415	0	4
1860	2	1.412731006	0	-0.063371089	28.25462012	0.809183576	1.107887606	-0.574075501	9.01869335	0	4
1861	2	12.02464066	0	0.455665411	240.4928131	0.894203198	-0.018505066	-0.3524979	0.029601691	0	4
1862	4	12.02464066	0	0.313558079	240.2263653	1.179662875	-0.43467436	0.759414578	3.269733585	0	2
1863	2	0.032854209	0	0.392643538	0.657084189	0.882744111	0.240715647	-0.408568176	11.99924783	0	4
1864	2	12.02464066	0	-0.289443261	240.4928131	0.778145072	-0.14564579	-0.255161853	7.709241451	0	4
1865	2	9.659137577	0	0.800471492	193.1827515	0.963255629	0.938354182	-0.611434146	12.01977425	0	4
1866	2	0.952772074	0	-0.182830326	19.05544148	0.79237337	-0.249305233	-0.240066294	12.01216125	0	4
1867	2	0.032854209	0	-0.382514213	0.657084189	0.766291963	-0.958055883	-0.053284807	0.024328805	0	4
1868	2	12.02464066	0	1.29116684	240.4928131	1.082901227	0.992293923	-0.668440011	7.631029003	0	4
1869	2	12.02464066	0	-0.166491487	240.4928131	0.794617398	0.446842698	-0.407346552	11.99685988	0	4
1870	2	0.032854209	0	1.122617116	0.657084189	1.038668658	-0.130840359	-0.385761613	11.72388129	0	4
1871	4	12.02464066	0	0.340914027	240.637429	1.171012122	0.837689922	0.453898515	0.001217497	1	2
1872	2	12.02464066	0	-0.121299403	240.4928131	0.800914434	-0.492638567	-0.187645933	12.02464066	0	4
1873	2	12.02464066	0	-0.087022908	240.4928131	0.805780199	0.124982683	-0.337836785	0.081796603	0	4
1874	2	12.02464066	0	-0.450566116	240.4928131	0.757946487	1.168081945	-0.553568463	0.027358409	0	4
1875	2	10.4476386	0	-0.411712734	208.9527721	0.762678619	-0.099484194	-0.255153506	1.071167895	0	4
1876	2	0.065708419	0	0.40420155	1.314168378	0.884820416	-0.635859732	-0.200823827	11.9995953	0	4
1877	2	9.330595483	0	0.108550813	186.6119097	0.835088831	-0.200073259	-0.278014277	8.942527852	0	4
1878	2	12.02464066	0	-0.329689967	240.4928131	0.772955944	0.816543352	-0.480716121	1.027705171	0	4
1879	2	12.02464066	0	-0.001771601	240.4928131	0.818226485	0.960803799	-0.544586214	12.01186478	0	4
1880	2	12.02464066	0	-0.373335921	240.4928131	0.767438033	1.266656808	-0.583997278	12.02460756	0	4
1881	4	12.02464066	0	0.758393722	240.5188621	1.051867993	1.778048744	0.19235237	5.304832302	1	2
1882	2	12.02464066	0	0.15026115	240.4928131	0.841694595	0.032913099	-0.337261006	0.392457685	0	4
1883	2	0.131416838	0	-0.059058496	2.628336756	0.809808211	0.841310936	-0.510969834	12.02169319	0	4
1884	2	12.02464066	0	-0.370642092	240.4928131	0.767775342	0.153118535	-0.319014934	0.016498359	0	4
1885	2	0.032854209	0	-0.061646179	0.657084189	0.80943326	0.861451684	-0.515534129	0.030784184	1	4
1886	4	0.065708419	0	-0.020036468	0.880396445	1.294578764	-0.459032812	0.795236982	0.039141349	0	2
1887	2	0.098562628	0	-0.028420697	1.971252567	0.814282304	0.488986657	-0.429809676	9.253778652	0	4
1888	2	12.02464066	0	0.18825988	240.4928131	0.847825947	1.964768767	-0.800813802	0.027625074	0	4
1889	2	4.041067762	1	0.674674329	80.82135524	0.936761735	0.039159293	-0.385941444	12.01670995	0	4
1890	2	12.02464066	0	0.155093451	240.4928131	0.842468275	-0.02556709	-0.323766944	0.01188633	0	4
1891	2	12.02464066	0	-0.020036468	240.4928131	0.815517901	-0.499195695	-0.195196942	0.116905164	0	4
1892	4	12.02464066	0	0.031377523	240.6763235	1.275676329	0.197924632	0.634134729	12.0189862	0	2
1893	2	12.02464066	0	-0.266370376	240.4928131	0.781164351	-0.369230325	-0.203984405	11.99780345	0	4
1894	4	12.02464066	0	0.34770847	240.343227	1.168880654	0.38707637	0.560615107	12.01505845	0	2
1895	2	12.02464066	0	-0.558461442	240.4928131	0.745248294	0.937094973	-0.488841868	8.328242021	0	4
1896	2	12.02464066	0	-0.253961024	240.4928131	0.782801766	-0.461463215	-0.183132927	6.950840821	0	4
1897	2	5.388090349	1	-0.09519839	107.761807	0.804612532	0.253417154	-0.36769184	0.185651192	0	4
1898	2	12.02464066	0	0.188038264	240.4928131	0.84778987	-0.394308976	-0.238904019	0.127663641	0	4
1899	4	12.02464066	0	0.246447545	240.6420855	1.201360788	-0.453655905	0.769975015	7.474472688	0	2
1900	4	12.02464066	0	-0.278721789	240.2722161	1.396910507	-0.012332435	0.712120466	5.036334288	0	2
1901	2	7.359342916	1	-0.205053538	147.1868583	0.789348604	-0.78713095	-0.109965993	9.278279812	0	4
1902	4	7.885010267	1	1.286019487	157.5876126	0.931078471	0.823957697	0.372117865	5.767963876	1	2
1903	4	12.02464066	0	-0.020036468	240.3533141	1.294578764	-0.171754267	0.726812406	11.99582541	0	2
1904	4	12.02464066	0	-0.020036468	240.2443652	1.294578764	0.643413144	0.532654207	12.01571813	0	2
1905	4	0.032854209	0	-0.020036468	0.312903131	1.294578764	0.874093113	0.477710392	3.070221108	0	2
1906	4	10.25051335	0	-0.020036468	204.6597923	1.294578764	0.360839202	0.599958232	0.015944823	0	2
1907	2	12.02464066	0	-0.020036468	240.4928131	0.815517901	-0.406180191	-0.21735156	12.00362499	0	4
1908	4	0.032854209	0	-0.453600838	0.967022357	1.473459467	1.339987401	0.405759852	12.02341573	0	2
1909	2	11.33470226	0	-0.532265964	226.6940452	0.748272495	-0.720543725	-0.096379548	12.02092268	0	4
1910	2	2.431211499	0	-0.381190475	48.62422998	0.766456951	-0.491442425	-0.164542855	0.020232967	0	4
1911	2	0.032854209	0	-0.106014685	0.657084189	0.803074546	-0.846318873	-0.104781146	12.02152545	0	4
1912	2	12.02464066	0	-0.426353601	240.4928131	0.760885319	-0.74467374	-0.10016342	0.821805297	0	4
1913	4	12.02464066	0	0.888646977	240.623935	1.019218272	0.890401658	0.392052242	12.01542247	0	2
1914	4	12.02464066	0	0.878770336	240.7585585	1.021624779	1.26733252	0.303162911	0.023639504	0	2
1915	2	12.02464066	0	0.011307654	240.4928131	0.820180361	-0.435826055	-0.213111153	0.05992993	0	4
1916	2	12.02464066	0	-0.054319614	240.4928131	0.810496047	-0.01450248	-0.307556948	0.031438224	0	4
1917	2	12.02464066	0	-0.038410642	240.4928131	0.812816393	-0.474448056	-0.199437865	12.00557727	0	4
1918	2	0.032854209	0	0.240796403	0.657084189	0.856484872	-0.323537501	-0.260508291	0.479605286	0	4
1919	2	12.02464066	0	-0.100491523	240.4928131	0.803858919	-0.945214462	-0.081723035	5.945192681	0	4
1920	4	11.92607803	0	-0.685093489	238.2167309	1.584932789	0.500341659	0.62658071	0.018223067	0	2
1921	4	12.02464066	0	-0.559087788	240.373285	1.522759258	-1.937884658	1.195982878	0.029018952	0	2
1922	4	12.02464066	0	-0.037585966	240.3711559	1.3011358	0.676925863	0.526251386	12.01388373	0	2
1923	4	0.032854209	0	-0.020036468	0.668070307	1.294578764	1.7983951	0.257558302	12.00412089	0	2
1924	2	12.02464066	0	-0.308871256	240.4928131	0.775627946	-0.245377215	-0.22965927	3.206146796	0	4
1925	2	12.02464066	0	0.095990758	240.4928131	0.833124822	0.757768708	-0.505024689	12.0195028	0	4
1926	2	12.02464066	0	-0.63683372	240.4928131	0.736418906	0.196526929	-0.305399059	5.860741735	0	4
1927	2	0.065708419	0	0.229522849	1.314168378	0.854608794	-0.12385063	-0.307055585	12.02115055	0	4
1928	2	0.032854209	0	1.129583969	0.657084189	1.040428606	0.229987544	-0.47233128	1.136370544	0	4
1929	2	12.02464066	0	-0.158099339	240.4928131	0.795776697	-0.673619736	-0.141227797	12.0159617	0	4
1930	2	12.02464066	0	0.090886678	240.4928131	0.832329996	-0.513496564	-0.201772868	0.018638432	0	4
1931	4	12.02464066	0	0.730546231	240.2557144	1.059110627	0.893117945	0.405632988	12.00132172	0	2
1932	2	12.02464066	0	0.478646341	240.4928131	0.898466655	-0.219623337	-0.306663237	12.02382615	0	4
1933	4	2.004106776	0	0.25100669	40.16919626	1.199865047	0.376186915	0.571911114	12.00006618	0	2
1934	2	12.02464066	0	1.076062544	240.4928131	1.027054457	0.394882745	-0.506789876	0.03229034	1	4
1935	2	0.032854209	0	0.323074988	0.657084189	0.870481401	-0.887606653	-0.133561546	0.007487339	0	4
1936	4	5.35523614	1	1.465552549	107.0586783	0.896330443	0.199018405	0.504810709	0.024147216	0	2
1937	2	0.032854209	0	-0.452940432	0.657084189	0.757660091	-0.173081587	-0.233913791	11.57125868	0	4
1938	2	0.164271047	0	-0.060773175	3.285420945	0.809559706	-0.01712859	-0.30635069	0.008944767	0	4
1939	2	12.02464066	0	0.243224311	240.4928131	0.856890208	-0.783713421	-0.151121164	11.99213383	0	4
1940	4	12.02464066	0	0.011013691	240.8764955	1.283108716	0.943001934	0.458503303	0.025428047	0	2
1941	4	12.02464066	0	0.099737272	240.3844575	1.251238638	1.497540582	0.318437818	0.23410739	0	2
1942	2	12.02464066	0	0.934523569	240.4928131	0.993260509	2.038265903	-0.885476854	9.070647722	0	4
1943	4	12.02464066	0	1.540775	240.4727118	0.882618122	0.679281132	0.383651397	12.01034495	0	2
1944	4	12.02464066	0	0.934541222	240.5346759	1.008180782	1.238625831	0.304981424	11.99473039	0	2
1945	2	12.02464066	0	0.084101578	240.4928131	0.831276334	0.082872543	-0.34320665	11.99308432	0	4
1946	2	12.02464066	0	0.29358286	240.4928131	0.865402307	0.614534575	-0.488690499	11.99948249	0	4
1947	2	12.02464066	0	-0.138331182	240.4928131	0.798525569	0.670812693	-0.463226358	8.115275968	0	4
1948	4	12.02464066	0	-0.570716757	240.6877645	1.52834471	2.129163234	0.228331811	12.01667141	0	2
1949	4	12.02464066	0	0.88721098	240.7401324	1.01956747	0.841393742	0.403854272	10.64192551	0	2
1950	4	12.02464066	0	-0.36950502	240.6428987	1.435865508	1.647772929	0.324882976	9.329972211	0	2
1951	4	10.18480493	0	-0.423533146	203.5707412	1.459847665	1.364131992	0.39730321	12.01150486	0	2
1952	2	12.02464066	0	-0.140221597	240.4928131	0.798261594	-0.594286583	-0.16173237	12.01840514	0	4
1953	2	12.02464066	0	-0.020036468	240.4928131	0.815517901	-1.178984222	-0.033283556	4.471706693	0	4
1954	4	12.02464066	0	1.076233699	240.5990785	0.975563576	0.687129294	0.423586856	12.00533371	0	2
1955	4	12.02464066	0	-0.781331485	240.7991533	1.634952923	0.516708657	0.631342983	12.01768463	0	2
1956	2	12.02464066	0	1.479707446	240.4928131	1.136700295	-0.595121402	-0.307313309	12.02268445	0	4
1957	2	12.02464066	0	0.332894999	240.4928131	0.872188223	-0.2649158	-0.282759012	9.735719448	0	4
1958	4	12.02464066	0	0.931818964	239.9157529	1.008828881	1.77787246	0.176787567	12.00797752	0	2
1959	4	12.02464066	0	1.309824083	240.5544969	0.926301383	-0.110450419	0.592534842	6.419196089	0	2
1960	4	0.361396304	0	2.154326028	7.039216131	0.787115399	1.559182692	0.118860338	0.028309734	0	2
1961	2	12.02464066	0	-0.326843941	240.4928131	0.773319684	-0.215133032	-0.235245501	8.057683916	0	4
1962	4	12.02464066	0	-0.020036468	240.746215	1.294578764	1.785341744	0.260667377	0.017940444	0	2
1963	2	12.02464066	0	-0.113317516	240.4928131	0.802040544	0.034683995	-0.313962973	8.58976824	0	4
1964	2	1.347022587	1	0.390621082	26.94045175	0.882381947	-1.71878479	0.058331548	7.166370384	0	4
1965	2	12.02464066	0	-0.111449264	240.4928131	0.802304732	-0.676128215	-0.144828431	12.01646849	0	4
1966	2	12.02464066	0	0.341522615	240.4928131	0.873694288	-0.842056975	-0.146070788	12.01849566	0	4
1967	2	12.02464066	0	-0.45134057	240.4928131	0.757853035	-0.097506658	-0.252058352	0.007375481	0	4
1968	2	10.25051335	0	0.108142169	205.0102669	0.83502475	2.241230974	-0.859452211	6.565234104	0	4
1969	2	12.02464066	0	-0.306972769	240.4928131	0.775872908	-0.919423076	-0.069284531	11.9953824	0	4
1970	2	12.02464066	0	-1.069859201	240.4928131	0.69307018	0.338739901	-0.300303034	12.01447108	0	4
1971	4	12.02464066	0	0.960173234	240.5695294	1.002118829	-0.326693785	0.675505708	12.01411957	0	2
1972	4	0.131416838	0	-0.020036468	2.657188903	1.294578764	1.882211943	0.23759464	12.01919414	0	2
1973	2	12.02464066	0	0.610163528	240.4928131	0.923768996	0.051560204	-0.383089697	12.00085967	0	4
1974	4	12.02464066	0	-0.020036468	240.6977926	1.294578764	0.297747637	0.614985506	11.99798308	0	2
1975	2	12.02464066	0	-0.61569559	240.4928131	0.738768482	0.37232764	-0.349173874	0.024801364	0	4
1976	4	12.02464066	0	0.287788111	240.330807	1.187914134	0.975502515	0.425854916	12.01849644	0	2
1977	4	12.02464066	0	1.043660503	240.6005712	0.98287133	0.806811388	0.398012045	9.906321186	0	2
1978	4	12.02464066	0	0.270521779	240.5867139	1.19349862	1.802019352	0.23054731	11.9920318	0	2
1979	2	12.02464066	0	0.507656027	240.4928131	0.903914536	-0.045061831	-0.350851268	12.02231784	0	4
1980	2	12.02464066	0	-0.109794031	240.4928131	0.80253899	0.753456396	-0.4854787	12.0245914	0	4
1981	2	12.02464066	0	0.21316171	240.4928131	0.851903636	0.518930313	-0.458682068	9.186113969	0	4
1982	2	12.02464066	0	-0.595287394	240.4928131	0.741059107	1.128849465	-0.531200314	0.018934655	0	4
1983	2	8.837782341	0	-0.034438187	176.7556468	0.813398484	-0.5161317	-0.189867059	11.99397039	0	4
1984	4	12.02464066	0	1.559348247	240.1306285	0.879306138	1.143256393	0.271469411	12.01534305	0	2
1985	4	0.131416838	0	1.034661127	2.013112433	0.984910067	-0.500188117	0.71012566	12.00292024	0	2
1986	4	0.164271047	0	0.157504221	3.25735094	1.231189175	1.630514081	0.281567393	12.0114185	0	2
1987	2	0.065708419	0	0.553250186	1.314168378	0.912627949	1.174910493	-0.645529793	12.00399558	0	4
1988	2	4.073921971	1	-0.020036468	81.47843943	0.815517901	0.510944219	-0.43579408	12.00534487	0	4
1989	2	8.936344969	0	0.500028498	178.7268994	0.90247494	0.60086267	-0.504012441	12.00960234	0	4
1990	4	0.147843943	1	1.060688028	3.018265894	0.979037318	2.048261759	0.10078859	12.00322253	0	2
1991	4	9.757700205	0	0.324700957	194.6049138	1.176125783	-0.675790844	0.815841419	11.9972754	0	2
1992	2	8.837782341	0	0.651380372	176.7556468	0.932024879	0.701283912	-0.541551349	12.02393747	0	4
1993	4	11.10472279	0	0.574373651	222.111037	1.101526623	0.750067804	0.453759154	12.00334744	0	2
1994	4	10.71047228	0	0.016561387	214.3449102	1.281076887	1.457578762	0.335441123	12.00300648	0	2
1995	4	0.032854209	0	-0.300862525	0.586110619	1.406258873	0.45885052	0.601885647	0.075176265	0	2
1996	2	8.772073922	0	0.929584305	175.4414784	0.992121193	-1.556588088	-0.028802873	11.37126059	0	4
1997	4	9.560574949	0	0.290312468	191.1950708	1.187101455	1.037450912	0.410872752	12.00284947	0	2
1998	2	8.147843943	0	-0.629898575	162.9568789	0.737187208	-0.200473563	-0.211464794	12.01525216	0	4
1999	2	8.31211499	0	1.980725815	166.2422998	1.305056379	1.605949462	-0.876656128	0.101688004	0	4
[truncated: 33,830 more rows]
